# Supplementary material for: Maternal plasma proteome profiling of biomarkers and pathogenic mechanisms of early-onset and late-onset preeclampsia
Source: Sci Rep. 2022 Nov 9;12:19099. doi: 10.1038/s41598-022-20658-x (PMC9646706; doi:10.1038/s41598-022-20658-x)
Supplement: Supplementary file 2 — Supplementary Information 2. [file 41598_2022_20658_MOESM2_ESM.xlsx]

## Sheet: EOPE vs Healthy pregnancy
Title: Differentially expressed proteins in EOPE vs healthy pregnancy
ID	logFC	FC	t	P-Value	FDR	negLogFDR	Significance
Immunoglobulin lambda variable 3-21	-0.994083	0.502055	-5.21	6.16047e-06	0.00227937	2.64218	TRUE
Fibronectin	1.07027	2.09982	4.86186	1.8645e-05	0.0029903	2.52429	TRUE
Complement factor D	1.33165	2.51691	4.72442	2.87621e-05	0.0029903	2.52429	TRUE
Insulin-like growth factor-binding protein 4	4.248	19.0009	4.68723	3.23276e-05	0.0029903	2.52429	TRUE
Pappalysin-2	10.6575	1615.26	4.47277	6.3159e-05	0.00467377	2.33033	TRUE
Carboxypeptidase N subunit 2	0.446901	1.36311	4.26167	0.000121158	0.0074714	2.1266	TRUE
Histidine-rich glycoprotein	0.810571	1.7539	4.19892	0.00014679	0.00775888	2.1102	TRUE
Complement C1r subcomponent	0.333045	1.25967	4.14148	0.000174855	0.00808703	2.09221	TRUE
Inter-alpha-trypsin inhibitor heavy chain H3	0.678239	1.60019	3.9777	0.000286744	0.0117884	1.92855	TRUE
Cystatin-C	0.739409	1.66949	3.76028	0.000547085	0.0185125	1.73254	TRUE
Hepatocyte growth factor activator	2.72403	6.60715	3.75824	0.000550371	0.0185125	1.73254	TRUE
Hemopexin	-0.285555	0.820426	-3.61321	0.00084045	0.0226379	1.64516	TRUE
Histone H2B type 1-M	9.86192	930.535	3.59121	0.000895692	0.0226379	1.64516	TRUE
Histone H2B type F-S	9.86192	930.535	3.59121	0.000895692	0.0226379	1.64516	TRUE
Serotransferrin	-0.391436	0.76237	-3.57592	0.000936107	0.0226379	1.64516	TRUE
Sushi von Willebrand factor type A EGF and pentraxin domain-containing protein 1	-2.64879	0.159453	-3.5604	0.000978935	0.0226379	1.64516	TRUE
Alpha-2-macroglobulin	0.344829	1.27	3.46928	0.00127094	0.0276617	1.55812	TRUE
Plasma serine protease inhibitor	1.41941	2.67475	3.39861	0.00155311	0.0307759	1.51179	TRUE
Beta-2-microglobulin	0.702369	1.62717	3.39244	0.00158038	0.0307759	1.51179	TRUE
Angiotensinogen	-0.337902	0.791191	-3.27805	0.00217747	0.0395733	1.4026	TRUE
Protein AMBP	0.46609	1.38136	3.25992	0.00228991	0.0395733	1.4026	TRUE
Thymosin beta-4	-10.9893	0.000491908	-3.25012	0.00235301	0.0395733	1.4026	TRUE
Ectonucleotide pyrophosphatase/phosphodiesterase family member 2	2.17783	4.52473	3.16073	0.00300944	0.0464906	1.33263	TRUE
Apolipoprotein E	0.443718	1.36011	3.1517	0.00308463	0.0464906	1.33263	TRUE
APOC4-APOC2 readthrough (NMD candidate)	0.564408	1.47878	3.14503	0.00314126	0.0464906	1.33263	TRUE
Immunoglobulin kappa variable 1-9	-0.828598	0.563076	-3.12109	0.00335293	0.0477148	1.32135	TRUE
Fetuin-B	-0.559087	0.678731	-2.97274	0.00499605	0.0684644	1.16454	FALSE
Ficolin-3	-0.781447	0.581783	-2.94573	0.00536677	0.070918	1.14924	FALSE
Immunoglobulin lambda-like polypeptide 5	-0.551519	0.682301	-2.90904	0.00591199	0.0754288	1.12246	FALSE
Corticosteroid-binding globulin	-0.370876	0.773313	-2.89316	0.00616349	0.0760164	1.11909	FALSE
ATP-dependent RNA helicase DHX29	-1.03918	0.486603	-2.87858	0.00640335	0.0764271	1.11675	FALSE
Vitamin D-binding protein	-0.288456	0.818778	-2.81012	0.00765047	0.0866893	1.06203	FALSE
IQ domain-containing protein M	-0.744696	0.596794	-2.80603	0.00773175	0.0866893	1.06203	FALSE
Inter-alpha-trypsin inhibitor heavy chain H2	0.265774	1.20228	2.77058	0.00847018	0.0921755	1.03538	FALSE
N-acetylmuramoyl-L-alanine amidase	0.540006	1.45398	2.72477	0.00952145	0.100655	0.997163	FALSE
Chorionic somatomammotropin hormone	1.06267	2.08879	2.67126	0.0109015	0.111182	0.953965	FALSE
Mannosyl-oligosaccharide 1 2-alpha-mannosidase IA	1.44114	2.71535	2.66276	0.0111372	0.111182	0.953965	FALSE
von Willebrand factor	0.621268	1.53823	2.65228	0.0114339	0.111182	0.953965	FALSE
Coagulation factor V	0.362071	1.28527	2.64245	0.0117192	0.111182	0.953965	FALSE
Plasma protease C1 inhibitor	-0.627239	0.647414	-2.61224	0.0126364	0.115059	0.93908	FALSE
Low affinity immunoglobulin epsilon Fc receptor	7.03045	130.73	2.60865	0.0127498	0.115059	0.93908	FALSE
Immunoglobulin heavy constant gamma 4	-0.797516	0.575339	-2.58769	0.0134303	0.118315	0.92696	FALSE
Heparin cofactor 2	-0.534387	0.690452	-2.53916	0.0151351	0.130233	0.885281	FALSE
Putative pregnancy-specific beta-1-glycoprotein 7	-4.87289	0.0341283	-2.52292	0.0157485	0.13243	0.878012	FALSE
Glycoprotein hormones alpha chain	9.70852	836.674	2.50695	0.0163736	0.134627	0.870867	FALSE
Immunoglobulin kappa variable 2-24	-0.725062	0.604971	-2.49202	0.0169783	0.136565	0.864661	FALSE
Plasma kallikrein	-0.371255	0.77311	-2.47421	0.0177266	0.13955	0.85527	FALSE
Beta-2-glycoprotein 1	-0.243072	0.844944	-2.39684	0.0213368	0.164471	0.783911	FALSE
Inhibin beta C chain	0.791162	1.73047	2.38695	0.0218429	0.164936	0.782684	FALSE
Complement C1s subcomponent	0.28643	1.21962	2.36669	0.0229149	0.169571	0.770649	FALSE
Sex hormone-binding globulin	-0.302629	0.810774	-2.34391	0.0241758	0.175393	0.755987	FALSE
Pericentriolar material 1 protein	1.24627	2.37227	2.32718	0.0251416	0.176309	0.753725	FALSE
Proteoglycan 4	-0.874971	0.545265	-2.32255	0.0254153	0.176309	0.753725	FALSE
Immunoglobulin heavy constant gamma 1	-0.442612	0.735801	-2.31725	0.0257316	0.176309	0.753725	FALSE
C-reactive protein	1.45161	2.73513	2.28396	0.0277992	0.186733	0.728779	FALSE
Serum amyloid A-1 protein	1.62883	3.09263	2.27027	0.0286917	0.186733	0.728779	FALSE
Melanotransferrin	1.76416	3.39675	2.26913	0.028767	0.186733	0.728779	FALSE
Carboxypeptidase N catalytic chain	0.31609	1.24495	2.22561	0.0317843	0.202762	0.693013	FALSE
Immunoglobulin kappa variable 1-33	-0.322585	0.799636	-2.16644	0.0363375	0.221557	0.654515	FALSE
Immunoglobulin kappa variable 1D-33	-0.322585	0.799636	-2.16644	0.0363375	0.221557	0.654515	FALSE
Immunoglobulin lambda variable 6-57	-0.518853	0.697926	-2.16412	0.036527	0.221557	0.654515	FALSE
Vitamin K-dependent protein C	-0.248484	0.84178	-2.10382	0.0417757	0.246155	0.608792	FALSE
Apolipoprotein C-I	-0.223069	0.856741	-2.09656	0.0424503	0.246155	0.608792	FALSE
Matrix metalloproteinase-9	-5.63002	0.0201927	-2.09519	0.0425781	0.246155	0.608792	FALSE
Retinoic acid receptor responder protein 2	8.03758	262.755	2.06145	0.0458491	0.260987	0.583381	FALSE
Immunoglobulin kappa variable 3-20	-0.273661	0.827218	-2.04431	0.0475929	0.262946	0.580133	FALSE
Apolipoprotein D	0.36222	1.2854	2.04262	0.0477681	0.262946	0.580133	FALSE
Galectin-3-binding protein	-0.289078	0.818425	-2.03579	0.0484816	0.262946	0.580133	FALSE
GTPase-activating protein and VPS9 domain-containing protein 1	-1.64931	0.318792	-2.03054	0.049036	0.262946	0.580133	FALSE
Pregnancy zone protein	-0.918753	0.528966	-2.02013	0.0501517	0.265088	0.576611	FALSE
Alpha-2-HS-glycoprotein	-0.230318	0.852447	-2.00138	0.0522176	0.27212	0.56524	FALSE
Pyruvate dehydrogenase protein X component mitochondrial	0.821932	1.76777	1.98747	0.053798	0.27562	0.55969	FALSE
Apolipoprotein C-III	0.328531	1.25573	1.98244	0.054379	0.27562	0.55969	FALSE
Disintegrin and metalloproteinase domain-containing protein 12	-0.483491	0.715245	-1.96486	0.0564546	0.278656	0.554932	FALSE
Fibrinogen beta chain	0.467377	1.38259	1.96461	0.0564843	0.278656	0.554932	FALSE
Serum amyloid P-component	0.224781	1.1686	1.90668	0.0638159	0.305734	0.514656	FALSE
Immunoglobulin kappa variable 1D-13	8.39961	337.703	1.90193	0.064452	0.305734	0.514656	FALSE
Immunoglobulin kappa variable 1-13	8.39961	337.703	1.90193	0.064452	0.305734	0.514656	FALSE
Alpha-1-antitrypsin	-2.3929	0.1904	-1.88091	0.0673312	0.315349	0.501209	FALSE
Immunoglobulin heavy variable 5-51	-0.310975	0.806097	-1.80616	0.0784765	0.355888	0.448687	FALSE
Myosin-9	-0.952941	0.516578	-1.80534	0.0786075	0.355888	0.448687	FALSE
Immunoglobulin lambda variable 3-9	-1.30552	0.404576	-1.79632	0.0800552	0.355888	0.448687	FALSE
Serum amyloid A-2 protein	7.29297	156.82	1.79524	0.0802297	0.355888	0.448687	FALSE
Prolyl endopeptidase-like	2.65307	6.29003	1.79175	0.0807962	0.355888	0.448687	FALSE
Vascular endothelial growth factor receptor 3	-5.04838	0.0302194	-1.77589	0.0834142	0.35893	0.444991	FALSE
Hemoglobin subunit alpha	0.456811	1.3725	1.77582	0.0834269	0.35893	0.444991	FALSE
Cholinesterase	-0.280326	0.823405	-1.76206	0.0857564	0.362961	0.44014	FALSE
Immunoglobulin heavy variable 2-70 (Fragment)	4.02235	16.2498	1.75874	0.0863258	0.362961	0.44014	FALSE
Fibrinogen alpha chain	0.408758	1.32754	1.70667	0.0956929	0.397824	0.400309	FALSE
Palmitoleoyl-protein carboxylesterase NOTUM	-0.498507	0.707839	-1.66654	0.103477	0.425052	0.371558	FALSE
Transgelin-2	-0.698914	0.616036	-1.66125	0.10454	0.425052	0.371558	FALSE
Immunoglobulin heavy variable 7-4-1	-0.560591	0.678024	-1.64751	0.107345	0.430038	0.366494	FALSE
Platelet glycoprotein V	-7.34836	0.00613652	-1.63846	0.109226	0.430038	0.366494	FALSE
Thyroxine-binding globulin	-0.272655	0.827795	-1.63833	0.109253	0.430038	0.366494	FALSE
Immunoglobulin heavy variable 5-10-1	-5.71394	0.0190517	-1.63049	0.110906	0.431949	0.364567	FALSE
Armadillo-like helical domain-containing protein 3	1.79985	3.48184	1.61735	0.113721	0.4383	0.358229	FALSE
Immunoglobulin kappa variable 1-16	-0.35198	0.783508	-1.56399	0.125755	0.470983	0.326994	FALSE
Immunoglobulin heavy constant gamma 2	-0.521816	0.696494	-1.56392	0.125773	0.470983	0.326994	FALSE
Alpha-1-acid glycoprotein 1	0.204884	1.15259	1.56064	0.126544	0.470983	0.326994	FALSE
Immunoglobulin kappa variable 1-37 (non-functional) (Fragment)	-0.311996	0.805526	-1.55042	0.128974	0.470983	0.326994	FALSE
Phosphatidylinositol-glycan-specific phospholipase D	-0.247045	0.842621	-1.54104	0.13124	0.470983	0.326994	FALSE
Fibrinogen gamma chain	0.572527	1.48713	1.53981	0.131539	0.470983	0.326994	FALSE
Immunoglobulin kappa variable 3D-20	-0.263069	0.833313	-1.53497	0.132722	0.470983	0.326994	FALSE
Insulin-like growth factor-binding protein complex acid labile subunit	-0.290281	0.817743	-1.52975	0.134007	0.470983	0.326994	FALSE
Prostaglandin-H2 D-isomerase	-2.95317	0.129124	-1.52669	0.134765	0.470983	0.326994	FALSE
Immunoglobulin lambda variable 1-47	-0.292797	0.816318	-1.52602	0.13493	0.470983	0.326994	FALSE
Gelsolin	-0.251844	0.839822	-1.52021	0.136383	0.471604	0.326423	FALSE
Immunoglobulin lambda variable 2-8	-1.14372	0.45259	-1.50224	0.140946	0.4819	0.317043	FALSE
Retinol-binding protein	0.458459	1.37407	1.49829	0.141965	0.4819	0.317043	FALSE
Bone marrow proteoglycan	-0.44427	0.734956	-1.48876	0.144451	0.485882	0.313469	FALSE
Immunoglobulin heavy variable 1-18	-1.24195	0.422802	-1.48156	0.146351	0.487837	0.311726	FALSE
Immunoglobulin kappa constant	-0.250859	0.840396	-1.47211	0.148875	0.491818	0.308196	FALSE
Talin-1	-3.57948	0.0836505	-1.46608	0.1505	0.492789	0.307339	FALSE
Peroxiredoxin-2	2.67972	6.4073	1.44036	0.157605	0.504238	0.297364	FALSE
Coagulation factor X	0.34405	1.26932	1.43856	0.158112	0.504238	0.297364	FALSE
ITIH4 protein	0.245641	1.18562	1.43263	0.159791	0.504238	0.297364	FALSE
Immunoglobulin kappa variable 2D-30	0.50463	1.41876	1.42102	0.163117	0.504238	0.297364	FALSE
Uncharacterized protein (Fragment)	-0.413903	0.75059	-1.42068	0.163214	0.504238	0.297364	FALSE
Immunoglobulin heavy variable 2-26	-0.620836	0.650294	-1.41748	0.164142	0.504238	0.297364	FALSE
Immunoglobulin lambda-like polypeptide 1	-0.418589	0.748156	-1.41584	0.164617	0.504238	0.297364	FALSE
Alpha-1-antichymotrypsin	0.196785	1.14614	1.41488	0.1649	0.504238	0.297364	FALSE
Macrophage colony-stimulating factor 1 receptor	-0.5079	0.703246	-1.40459	0.167917	0.509258	0.293062	FALSE
Immunoglobulin kappa variable 1-5	-0.344243	0.787721	-1.38722	0.173113	0.520745	0.283375	FALSE
Immunoglobulin kappa variable 3D-11	-0.335404	0.792562	-1.3702	0.178323	0.527835	0.277502	FALSE
Immunoglobulin kappa variable 3-11	-0.335404	0.792562	-1.3702	0.178323	0.527835	0.277502	FALSE
Immunoglobulin heavy variable 4-4	-4.25015	0.0525504	-1.35961	0.181623	0.533337	0.272999	FALSE
Tetraspanin	-4.06422	0.0597787	-1.33271	0.190224	0.554197	0.256336	FALSE
Prenylcysteine oxidase 1	-0.770694	0.586136	-1.31083	0.197445	0.570739	0.243563	FALSE
Protein S100-A8	-0.925623	0.526453	-1.2977	0.20188	0.579035	0.237295	FALSE
Phosphatidylcholine-sterol acyltransferase	0.232632	1.17498	1.27331	0.210312	0.59858	0.222878	FALSE
Ceruloplasmin	0.218104	1.1632	1.25529	0.216711	0.608293	0.215887	FALSE
Biotinidase	-0.326163	0.797655	-1.25445	0.217013	0.608293	0.215887	FALSE
Immunoglobulin lambda joining 3 (Fragment)	-0.722411	0.606084	-1.22382	0.228233	0.634933	0.197272	FALSE
Mannose-binding protein C	0.846833	1.79855	1.20878	0.233895	0.639783	0.193967	FALSE
Immunoglobulin lambda variable 9-49	-4.96634	0.0319876	-1.20714	0.23452	0.639783	0.193967	FALSE
Immunoglobulin lambda variable 10-54	-3.9367	0.0653032	-1.20545	0.235164	0.639783	0.193967	FALSE
P-selectin	3.71042	13.0903	1.19128	0.240615	0.641783	0.192612	FALSE
Attractin	-0.0815088	0.945069	-1.18489	0.243105	0.641783	0.192612	FALSE
Serum paraoxonase/lactonase 3	4.88273	29.5018	1.17526	0.246888	0.641783	0.192612	FALSE
Mannan-binding lectin serine protease 2	0.246093	1.18599	1.17279	0.247869	0.641783	0.192612	FALSE
Carboxypeptidase B2	-0.120314	0.919988	-1.17252	0.247974	0.641783	0.192612	FALSE
Platelet glycoprotein Ib alpha chain	-0.3928	0.76165	-1.17016	0.248913	0.641783	0.192612	FALSE
Immunoglobulin kappa variable 2D-28	-0.727195	0.604077	-1.16799	0.249775	0.641783	0.192612	FALSE
Immunoglobulin kappa variable 2-28	-0.727195	0.604077	-1.16799	0.249775	0.641783	0.192612	FALSE
Complement component C8 alpha chain	-0.134636	0.9109	-1.15443	0.255223	0.646899	0.189164	FALSE
Immunoglobulin kappa variable 1/OR2-108 (non-functional) (Fragment)	-0.31332	0.804788	-1.15434	0.255263	0.646899	0.189164	FALSE
Thrombospondin-4	-0.610112	0.655146	-1.12846	0.265898	0.669267	0.174401	FALSE
Protein Z-dependent protease inhibitor	-0.197867	0.871839	-1.10674	0.275064	0.68766	0.162626	FALSE
Prothrombin	0.195103	1.14481	1.0734	0.289573	0.719075	0.143226	FALSE
Immunoglobulin heavy constant gamma 3	-1.31878	0.400873	-1.06333	0.294055	0.724371	0.140039	FALSE
Complement C3	-0.0792644	0.94654	-1.05984	0.295622	0.724371	0.140039	FALSE
Immunoglobulin heavy joining 2 (Fragment)	-3.90552	0.0667299	-1.05148	0.299397	0.725299	0.139483	FALSE
Immunoglobulin lambda variable 3-27	1.02682	2.03752	1.05032	0.299921	0.725299	0.139483	FALSE
L-lactate dehydrogenase B chain	2.05198	4.14676	1.03858	0.305283	0.733473	0.134616	FALSE
Immunoglobulin kappa variable 1-12	-0.405766	0.754836	-1.02806	0.310143	0.735597	0.13336	FALSE
Immunoglobulin kappa variable 1D-12	-0.405766	0.754836	-1.02806	0.310143	0.735597	0.13336	FALSE
Tropomyosin alpha-4 chain	-0.450498	0.73179	-1.00793	0.319592	0.753179	0.123102	FALSE
CD5 antigen-like	-0.361953	0.778111	-1.00349	0.321702	0.753353	0.123002	FALSE
B-cell differentiation antigen CD72	3.68179	12.833	0.986959	0.329639	0.767084	0.115157	FALSE
Girdin	-0.743114	0.597448	-0.980706	0.332675	0.769312	0.113897	FALSE
Haptoglobin-related protein	-0.225153	0.855504	-0.961896	0.341923	0.778567	0.108704	FALSE
Protein CC2D2B	2.57993	5.97909	0.961271	0.342233	0.778567	0.108704	FALSE
Cysteine-rich secretory protein 3	0.432189	1.34928	0.955399	0.345157	0.778567	0.108704	FALSE
Hemoglobin subunit beta	0.363409	1.28646	0.953782	0.345964	0.778567	0.108704	FALSE
Immunoglobulin heavy variable 3-74	0.815105	1.75943	0.95104	0.347337	0.778567	0.108704	FALSE
Putative heat shock protein HSP 90-alpha A5	3.13541	8.78727	0.947126	0.349303	0.778567	0.108704	FALSE
Hyaluronan-binding protein 2	-0.125913	0.916424	-0.939479	0.353165	0.782461	0.106538	FALSE
CD44 antigen	-0.423865	0.745425	-0.924711	0.360702	0.78788	0.10354	FALSE
MAP/microtubule affinity-regulating kinase 3	-0.435717	0.739326	-0.923152	0.361504	0.78788	0.10354	FALSE
SAA2-SAA4 readthrough	-0.222771	0.856918	-0.916214	0.365086	0.78788	0.10354	FALSE
Fibulin-1	0.177709	1.13109	0.914486	0.365981	0.78788	0.10354	FALSE
Complement C1q subcomponent subunit A	-0.107951	0.927905	-0.913826	0.366324	0.78788	0.10354	FALSE
Platelet factor 4	-1.1195	0.460254	-0.909858	0.368387	0.78788	0.10354	FALSE
IgGFc-binding protein	0.326178	1.25369	0.893953	0.376733	0.801099	0.0963136	FALSE
Lysozyme C	0.526096	1.44003	0.888976	0.37937	0.802096	0.0957736	FALSE
Immunoglobulin heavy variable 6-1	-0.27616	0.825786	-0.878059	0.385194	0.803628	0.0949448	FALSE
Cadherin-5	-0.642889	0.640429	-0.876451	0.386057	0.803628	0.0949448	FALSE
Lumican	0.179248	1.13229	0.871707	0.388609	0.803628	0.0949448	FALSE
Vitamin K-dependent protein S	0.0883546	1.06316	0.871385	0.388782	0.803628	0.0949448	FALSE
Myosin-15	-0.593445	0.662758	-0.866764	0.391279	0.804295	0.0945847	FALSE
Actin cytoplasmic	-0.440135	0.737066	-0.857843	0.396127	0.809763	0.0916421	FALSE
Pregnancy-specific beta-1-glycoprotein 3	1.28271	2.43295	0.818285	0.418078	0.847748	0.0717332	FALSE
Serum albumin (Fragment)	-3.75753	0.0739386	-0.816136	0.419292	0.847748	0.0717332	FALSE
Immunoglobulin kappa variable 1D-16	-0.916177	0.529911	-0.799849	0.428557	0.860146	0.0654276	FALSE
Complement C4-B	-0.300133	0.812178	-0.793585	0.432154	0.860146	0.0654276	FALSE
Apolipoprotein A-IV	0.199679	1.14844	0.791627	0.433281	0.860146	0.0654276	FALSE
Immunoglobulin heavy variable 3-49	-0.779006	0.582768	-0.78913	0.434723	0.860146	0.0654276	FALSE
Coagulation factor XI	0.745645	1.67672	0.771962	0.444707	0.875222	0.0578819	FALSE
Polymeric immunoglobulin receptor	0.243861	1.18416	0.766562	0.447875	0.876793	0.0571029	FALSE
Immunoglobulin kappa joining 1	0.303067	1.23376	0.758937	0.452372	0.880935	0.0550563	FALSE
Uncharacterized protein (Fragment)	1.13006	2.18868	0.746828	0.459567	0.89026	0.050483	FALSE
Complement factor H-related protein 4	-0.399509	0.758116	-0.730821	0.469179	0.895302	0.0480307	FALSE
Thrombospondin-1	-0.356058	0.781296	-0.727603	0.471125	0.895302	0.0480307	FALSE
Zinc finger CCCH domain-containing protein 3	-0.43412	0.740145	-0.724778	0.472838	0.895302	0.0480307	FALSE
Extracellular matrix protein 1	-0.207384	0.866107	-0.724014	0.473301	0.895302	0.0480307	FALSE
Vitamin K-dependent protein Z	-0.439355	0.737464	-0.722285	0.474352	0.895302	0.0480307	FALSE
Immunoglobulin lambda variable 1-51	-0.372828	0.772267	-0.718448	0.476688	0.895302	0.0480307	FALSE
Hornerin	-1.6689	0.314492	-0.71104	0.481215	0.896998	0.0472087	FALSE
Alpha-1-acid glycoprotein 2	-0.0910594	0.938833	-0.704293	0.485361	0.896998	0.0472087	FALSE
Carbonic anhydrase 1	0.386176	1.30692	0.698607	0.488869	0.896998	0.0472087	FALSE
Hemoglobin subunit delta	1.05666	2.08011	0.697984	0.489254	0.896998	0.0472087	FALSE
Interleukin-1 receptor accessory protein	0.424651	1.34225	0.695858	0.490571	0.896998	0.0472087	FALSE
Plasminogen	-0.133841	0.911401	-0.686003	0.496697	0.896998	0.0472087	FALSE
Collectin-10	0.654349	1.57391	0.681978	0.499212	0.896998	0.0472087	FALSE
cDNA FLJ55673 highly similar to Complement factor B	-0.115411	0.923119	-0.680656	0.500039	0.896998	0.0472087	FALSE
Pregnancy-specific beta-1-glycoprotein 6	-0.501086	0.706575	-0.677369	0.5021	0.896998	0.0472087	FALSE
C4b-binding protein alpha chain	0.115056	1.08302	0.669832	0.506842	0.896998	0.0472087	FALSE
Complement C1q subcomponent subunit B	0.129873	1.0942	0.667255	0.508468	0.896998	0.0472087	FALSE
Complement factor H	0.613785	1.53027	0.665093	0.509835	0.896998	0.0472087	FALSE
Polypeptide N-acetylgalactosaminyltransferase 5	2.2863	4.87803	0.661826	0.511905	0.896998	0.0472087	FALSE
Apolipoprotein L1	-0.175691	0.885344	-0.656917	0.515024	0.896998	0.0472087	FALSE
Solute carrier family 25 member 35	-0.122966	0.918298	-0.654819	0.51636	0.896998	0.0472087	FALSE
Immunoglobulin heavy variable 3-15	-0.56275	0.67701	-0.650027	0.519418	0.896998	0.0472087	FALSE
Complement component C8 beta chain	0.126937	1.09197	0.646948	0.521388	0.896998	0.0472087	FALSE
Complement factor H-related protein 5	2.21622	4.64675	0.646769	0.521503	0.896998	0.0472087	FALSE
Immunoglobulin lambda constant 7	-0.421733	0.746527	-0.635311	0.52887	0.896998	0.0472087	FALSE
Trypsin	0.125321	1.09075	0.62895	0.532984	0.896998	0.0472087	FALSE
A-kinase anchor protein 13	-0.137243	0.909255	-0.627772	0.533747	0.896998	0.0472087	FALSE
Alpha-1B-glycoprotein	0.0962558	1.069	0.627415	0.533978	0.896998	0.0472087	FALSE
Serum paraoxonase/arylesterase 1	0.133023	1.09659	0.625374	0.535303	0.896998	0.0472087	FALSE
Complement C2	0.157412	1.11528	0.624335	0.535978	0.896998	0.0472087	FALSE
Immunoglobulin lambda variable 7-43	1.85087	3.60718	0.620923	0.538199	0.896998	0.0472087	FALSE
Immunoglobulin heavy variable 3-35 (non-functional) (Fragment)	2.07028	4.19967	0.606615	0.547559	0.907277	0.0422602	FALSE
Immunoglobulin kappa variable 6-21	-0.209494	0.86484	-0.601744	0.550765	0.907277	0.0422602	FALSE
Sulfhydryl oxidase 1	0.231064	1.1737	0.599013	0.552567	0.907277	0.0422602	FALSE
Complement factor I	0.112267	1.08093	0.596579	0.554174	0.907277	0.0422602	FALSE
Apolipoprotein A-V	-0.222007	0.857372	-0.585579	0.561472	0.909669	0.0411167	FALSE
Apolipoprotein A-II	-0.0878489	0.940925	-0.583771	0.562676	0.909669	0.0411167	FALSE
Apolipoprotein B-100	0.076519	1.05447	0.577945	0.566565	0.909669	0.0411167	FALSE
Immunoglobulin heavy variable 1-58	-1.13519	0.455276	-0.576345	0.567635	0.909669	0.0411167	FALSE
Kallistatin	-0.104328	0.930238	-0.575906	0.567928	0.909669	0.0411167	FALSE
Immunoglobulin heavy variable 3-64	-0.17851	0.883615	-0.564491	0.575595	0.910997	0.0404833	FALSE
Zinc finger protein 75D	-0.445927	0.734113	-0.56431	0.575717	0.910997	0.0404833	FALSE
Complement C4-A	-0.199452	0.870881	-0.553559	0.582984	0.910997	0.0404833	FALSE
Hepatocyte growth factor-like protein	-0.0808166	0.945522	-0.552736	0.583542	0.910997	0.0404833	FALSE
Hemoglobin subunit alpha	0.511269	1.4253	0.551516	0.58437	0.910997	0.0404833	FALSE
Fc of IgG low affinity IIIa receptor isoform 1	0.577687	1.49245	0.549128	0.585992	0.910997	0.0404833	FALSE
Low affinity immunoglobulin gamma Fc region receptor III-A (Fragment)	0.577687	1.49245	0.549128	0.585992	0.910997	0.0404833	FALSE
Insulin-like growth factor-binding protein 3	-0.147302	0.902938	-0.52728	0.600933	0.927049	0.0328973	FALSE
Vacuolar protein sorting-associated protein 28 homolog	-0.189094	0.877157	-0.52622	0.601662	0.927049	0.0328973	FALSE
Coagulation factor XII	-0.121629	0.919149	-0.523067	0.603835	0.927049	0.0328973	FALSE
C4b-binding protein beta chain	-0.0844354	0.943154	-0.516126	0.608629	0.929849	0.0315876	FALSE
Adiponectin	0.140079	1.10197	0.513157	0.610685	0.929849	0.0315876	FALSE
Serpin A11	-1.3707	0.386703	-0.508365	0.61401	0.931081	0.0310127	FALSE
Immunoglobulin kappa variable 4-1	-0.0911341	0.938784	-0.500687	0.619355	0.932407	0.0303946	FALSE
Selenoprotein P	-0.127628	0.915335	-0.497835	0.621347	0.932407	0.0303946	FALSE
Sickle tail protein homolog	-2.32901	0.19902	-0.496263	0.622445	0.932407	0.0303946	FALSE
[Protein ADP-ribosylarginine] hydrolase-like protein 1	-0.17374	0.886541	-0.490953	0.626162	0.933818	0.029738	FALSE
Immunoglobulin heavy constant epsilon	-0.173315	0.886803	-0.487715	0.628434	0.933818	0.029738	FALSE
Low affinity immunoglobulin gamma Fc region receptor III-B	-2.06732	0.238603	-0.474584	0.637683	0.943457	0.0252777	FALSE
Ras-related protein Rab-26	0.147744	1.10784	0.468991	0.641641	0.943457	0.0252777	FALSE
Poliovirus receptor	-1.72611	0.302266	-0.465146	0.644367	0.943457	0.0252777	FALSE
SPARC-like protein 1	0.510956	1.42499	0.458736	0.648925	0.943457	0.0252777	FALSE
Gamma-tubulin complex component 6	0.436455	1.35327	0.458523	0.649077	0.943457	0.0252777	FALSE
Coagulation factor IX	-0.159269	0.895479	-0.45173	0.653922	0.943457	0.0252777	FALSE
Complement factor H	0.0567697	1.04013	0.451589	0.654022	0.943457	0.0252777	FALSE
Mannan-binding lectin serine protease 1	0.174809	1.12881	0.446507	0.657657	0.943457	0.0252777	FALSE
Immunoglobulin heavy constant mu	-0.0905139	0.939188	-0.4457	0.658235	0.943457	0.0252777	FALSE
Transforming growth factor-beta-induced protein ig-h3	-0.071307	0.951775	-0.439328	0.662805	0.943457	0.0252777	FALSE
SPARC	-2.04721	0.241952	-0.439099	0.66297	0.943457	0.0252777	FALSE
Inter-alpha-trypsin inhibitor heavy chain H4	0.199393	1.14822	0.435072	0.665865	0.943947	0.0250523	FALSE
Immunoglobulin lambda variable 8-61	0.109839	1.07911	0.428989	0.670249	0.946535	0.0238631	FALSE
Solute carrier family 12 member 7	-0.24303	0.844969	-0.42532	0.672899	0.946665	0.0238039	FALSE
Pregnancy-specific beta-1-glycoprotein 2	-0.135576	0.910306	-0.4214	0.675735	0.946791	0.023746	FALSE
Immunoglobulin lambda variable 2-18	-1.12884	0.457284	-0.416305	0.679428	0.946791	0.023746	FALSE
Immunoglobulin kappa variable 1-6	-0.0941461	0.936827	-0.411946	0.682594	0.946791	0.023746	FALSE
Complement component C6	-0.0696413	0.952875	-0.411079	0.683225	0.946791	0.023746	FALSE
Leucine-rich alpha-2-glycoprotein	-0.0801679	0.945948	-0.404422	0.688073	0.949651	0.0224362	FALSE
Complement C1r subcomponent-like protein	0.0819956	1.05848	0.400165	0.69118	0.949651	0.0224362	FALSE
Protein S100-A9	0.286071	1.21932	0.397691	0.692988	0.949651	0.0224362	FALSE
Apolipoprotein F	0.113288	1.08169	0.393045	0.696388	0.950788	0.0219161	FALSE
Nucleolar protein 8	-0.955297	0.515736	-0.381511	0.704858	0.958814	0.0182657	FALSE
Immunoglobulin heavy variable 3-43D	2.00598	4.01663	0.372984	0.711144	0.962069	0.0167938	FALSE
Pantetheinase	-0.418815	0.748039	-0.371214	0.712451	0.962069	0.0167938	FALSE
Breast cancer anti-estrogen resistance protein 1	-0.144294	0.904822	-0.360228	0.720586	0.964558	0.0156717	FALSE
Tyrosine-protein phosphatase non-receptor type 6	-0.492031	0.711024	-0.36015	0.720644	0.964558	0.0156717	FALSE
Zinc-alpha-2-glycoprotein	0.0581217	1.04111	0.356551	0.723316	0.964558	0.0156717	FALSE
Nck-associated protein 1	1.45348	2.73867	0.349997	0.728191	0.964558	0.0156717	FALSE
Brefeldin A-inhibited guanine nucleotide-exchange protein 3	0.179107	1.13218	0.339684	0.735885	0.964558	0.0156717	FALSE
Exportin-5	0.215066	1.16076	0.336092	0.738571	0.964558	0.0156717	FALSE
DmX-like protein 1	1.14157	2.20621	0.334537	0.739735	0.964558	0.0156717	FALSE
Immunoglobulin kappa variable 2-30	1.00064	2.00089	0.331739	0.741831	0.964558	0.0156717	FALSE
Immunoglobulin kappa variable 1D-39	0.257028	1.19501	0.323606	0.747934	0.964558	0.0156717	FALSE
Immunoglobulin kappa variable 1-39	0.257028	1.19501	0.323606	0.747934	0.964558	0.0156717	FALSE
F-box only protein 41	-0.529375	0.692855	-0.320924	0.749951	0.964558	0.0156717	FALSE
Monocyte differentiation antigen CD14	-0.064447	0.956312	-0.317001	0.752904	0.964558	0.0156717	FALSE
Complement component C8 gamma chain	-0.0766668	0.948246	-0.315469	0.754058	0.964558	0.0156717	FALSE
Glyceraldehyde-3-phosphate dehydrogenase	1.26164	2.39768	0.314956	0.754444	0.964558	0.0156717	FALSE
Pregnancy-specific beta-1-glycoprotein 5	-0.305761	0.809015	-0.311615	0.756963	0.964558	0.0156717	FALSE
Complement C1q subcomponent subunit C	0.0789462	1.05625	0.303072	0.763417	0.964558	0.0156717	FALSE
Coagulation factor XIII A chain	0.893266	1.85738	0.299801	0.765893	0.964558	0.0156717	FALSE
Apolipoprotein A-I	0.0626344	1.04437	0.295415	0.769216	0.964558	0.0156717	FALSE
Immunoglobulin kappa variable 3D-15	-0.130925	0.913246	-0.294153	0.770173	0.964558	0.0156717	FALSE
Cholesteryl ester transfer protein	-0.25032	0.84071	-0.291091	0.772497	0.964558	0.0156717	FALSE
Lipopolysaccharide-binding protein	-0.105118	0.929729	-0.287496	0.775227	0.964558	0.0156717	FALSE
Interferon-induced very large GTPase 1	-1.05949	0.479802	-0.284553	0.777465	0.964558	0.0156717	FALSE
Transthyretin	-0.153848	0.89885	-0.281343	0.779908	0.964558	0.0156717	FALSE
Immunoglobulin lambda constant 3	-0.11184	0.925407	-0.281062	0.780122	0.964558	0.0156717	FALSE
Immunoglobulin lambda constant 2	-0.11184	0.925407	-0.281062	0.780122	0.964558	0.0156717	FALSE
Immunoglobulin kappa variable 2D-29	0.542544	1.45654	0.276167	0.783852	0.964558	0.0156717	FALSE
Immunoglobulin heavy variable 3-7	-0.100081	0.932981	-0.27508	0.784681	0.964558	0.0156717	FALSE
Transmembrane protein 200B	0.0509048	1.03591	0.268011	0.790078	0.967976	0.0141353	FALSE
Apolipoprotein(a)	-0.170196	0.888722	-0.261877	0.79477	0.968267	0.014005	FALSE
Immunoglobulin heavy variable 1/OR15-1 (non-functional) (Fragment)	-0.189167	0.877112	-0.25853	0.797333	0.968267	0.014005	FALSE
Coagulation factor XIII B chain	-0.0636967	0.956809	-0.257124	0.798411	0.968267	0.014005	FALSE
Immunoglobulin lambda variable 2-11	-0.12565	0.916591	-0.25112	0.803016	0.968267	0.014005	FALSE
Afamin	0.0369061	1.02591	0.240417	0.811244	0.968267	0.014005	FALSE
Hydrocephalus-inducing protein homolog	0.162093	1.11891	0.234119	0.816096	0.968267	0.014005	FALSE
Protein disulfide-isomerase	-0.139684	0.907718	-0.213505	0.832025	0.968267	0.014005	FALSE
Immunoglobulin lambda variable 4-69	0.0903802	1.06465	0.209608	0.835045	0.968267	0.014005	FALSE
Inactive glutathione hydrolase 2	0.0432236	1.03041	0.207064	0.837018	0.968267	0.014005	FALSE
Potassium voltage-gated channel subfamily A member 3	0.0432236	1.03041	0.207064	0.837018	0.968267	0.014005	FALSE
Putative glutathione hydrolase 3 proenzyme	0.0432236	1.03041	0.207064	0.837018	0.968267	0.014005	FALSE
Glutathione hydrolase 1 proenzyme	0.0432236	1.03041	0.207064	0.837018	0.968267	0.014005	FALSE
Potassium voltage-gated channel subfamily A member 2	0.0432236	1.03041	0.207064	0.837018	0.968267	0.014005	FALSE
Clusterin	0.0226645	1.01583	0.206158	0.837721	0.968267	0.014005	FALSE
Complement C5	0.0307956	1.02158	0.204595	0.838934	0.968267	0.014005	FALSE
Cathelicidin antimicrobial peptide	-0.0758717	0.948769	-0.196126	0.845512	0.968267	0.014005	FALSE
Endothelial protein C receptor	0.0716695	1.05093	0.195995	0.845614	0.968267	0.014005	FALSE
Immunoglobulin lambda variable 5-39	0.679923	1.60205	0.192929	0.847998	0.968267	0.014005	FALSE
Immunoglobulin lambda variable 5-45	0.679923	1.60205	0.192929	0.847998	0.968267	0.014005	FALSE
Dopamine beta-hydroxylase	-0.781179	0.581891	-0.186793	0.852774	0.968267	0.014005	FALSE
Vitronectin	-0.0147314	0.989841	-0.184044	0.854915	0.968267	0.014005	FALSE
Pigment epithelium-derived factor	0.0253719	1.01774	0.181764	0.856693	0.968267	0.014005	FALSE
Complement component C9	-0.0277339	0.98096	-0.174856	0.862081	0.968267	0.014005	FALSE
Immunoglobulin heavy constant alpha 1	-0.0356087	0.97562	-0.169887	0.865961	0.968267	0.014005	FALSE
Centrosomal protein of 192 kDa	-0.715797	0.608868	-0.168925	0.866713	0.968267	0.014005	FALSE
T cell receptor alpha variable 38-1	0.529719	1.44365	0.168728	0.866867	0.968267	0.014005	FALSE
T cell receptor alpha variable 38-2/delta variable 8	0.529719	1.44365	0.168728	0.866867	0.968267	0.014005	FALSE
Complement component C7	-0.0310846	0.978684	-0.167981	0.867451	0.968267	0.014005	FALSE
Sperm equatorial segment protein 1	0.939295	1.91759	0.167359	0.867937	0.968267	0.014005	FALSE
Apolipoprotein C-IV	-0.0453339	0.969066	-0.164584	0.870106	0.968267	0.014005	FALSE
Immunoglobulin lambda variable 3-10	-0.643351	0.640224	-0.162702	0.871578	0.968267	0.014005	FALSE
Platelet basic protein	-0.101284	0.932203	-0.155358	0.877326	0.968267	0.014005	FALSE
Trypsin-1	-0.63238	0.645111	-0.141356	0.888303	0.968267	0.014005	FALSE
Putative trypsin-6	-0.63238	0.645111	-0.141356	0.888303	0.968267	0.014005	FALSE
Trypsin-2	-0.63238	0.645111	-0.141356	0.888303	0.968267	0.014005	FALSE
Glutathione peroxidase	-0.115848	0.92284	-0.133233	0.894682	0.968267	0.014005	FALSE
Glutathione peroxidase 3	-0.115848	0.92284	-0.133233	0.894682	0.968267	0.014005	FALSE
Immunoglobulin lambda variable 1-36	-0.30469	0.809616	-0.125358	0.900872	0.968267	0.014005	FALSE
Phospholipid transfer protein	0.0176519	1.01231	0.124001	0.90194	0.968267	0.014005	FALSE
Pappalysin-1	-0.0371545	0.974575	-0.123775	0.902118	0.968267	0.014005	FALSE
BolA-like protein 2 (Fragment)	-0.0437575	0.970125	-0.122853	0.902843	0.968267	0.014005	FALSE
BOLA2-SMG1P6 readthrough	-0.0437575	0.970125	-0.122853	0.902843	0.968267	0.014005	FALSE
BolA-like protein 2	-0.0437575	0.970125	-0.122853	0.902843	0.968267	0.014005	FALSE
Apolipoprotein M	0.0178993	1.01248	0.118607	0.906184	0.969041	0.0136578	FALSE
Immunoglobulin lambda variable 3-19	0.0327837	1.02298	0.111613	0.911692	0.972122	0.0122794	FALSE
Immunoglobulin heavy constant delta	0.0455179	1.03205	0.0997258	0.921064	0.975722	0.0106738	FALSE
Immunoglobulin kappa joining 3 (Fragment)	0.110365	1.0795	0.0922672	0.92695	0.975722	0.0106738	FALSE
Amiloride-sensitive amine oxidase [copper-containing]	-0.0573546	0.961025	-0.0920227	0.927143	0.975722	0.0106738	FALSE
Antithrombin-III	0.0134025	1.00933	0.0909113	0.92802	0.975722	0.0106738	FALSE
Cytoplasmic dynein 1 heavy chain 1	-0.129287	0.914283	-0.0811643	0.935719	0.975722	0.0106738	FALSE
Dermcidin	-0.199306	0.870969	-0.0796889	0.936885	0.975722	0.0106738	FALSE
Signal-induced proliferation-associated 1-like protein 1	0.179182	1.13224	0.0765971	0.939329	0.975722	0.0106738	FALSE
Immunoglobulin J chain	-0.0142038	0.990203	-0.0759378	0.93985	0.975722	0.0106738	FALSE
Inter-alpha-trypsin inhibitor heavy chain H1	0.0114592	1.00797	0.0714399	0.943406	0.975722	0.0106738	FALSE
Probable E3 ubiquitin-protein ligase MARCH10	0.0490419	1.03458	0.0707318	0.943966	0.975722	0.0106738	FALSE
Fibulin-1	0.0264134	1.01848	0.066813	0.947066	0.975722	0.0106738	FALSE
Immunoglobulin heavy variable 3-66	0.015097	1.01052	0.0624318	0.950532	0.975722	0.0106738	FALSE
Beta-Ala-His dipeptidase	-0.0217575	0.985032	-0.0618394	0.951001	0.975722	0.0106738	FALSE
Ectonucleoside triphosphate diphosphohydrolase 2	0.0338136	1.02371	0.0605914	0.951989	0.975722	0.0106738	FALSE
Cystatin-F	-0.228519	0.85351	-0.0507194	0.959803	0.979201	0.00912832	FALSE
Peptidase inhibitor 16	-0.168891	0.889526	-0.0496184	0.960675	0.979201	0.00912832	FALSE
Kininogen-1	0.00578657	1.00402	0.0428506	0.966035	0.981316	0.00819107	FALSE
Immunoglobulin lambda variable 7-46	-0.155307	0.897941	-0.040301	0.968055	0.981316	0.00819107	FALSE
Alpha-1-antitrypsin	-0.00681304	0.995289	-0.0274248	0.978258	0.985904	0.00616551	FALSE
Pregnancy-specific beta-1-glycoprotein 9	0.0288203	1.02018	0.0273552	0.978313	0.985904	0.00616551	FALSE
Immunoglobulin kappa variable 6D-21	0.0151177	1.01053	0.0212093	0.983185	0.985904	0.00616551	FALSE
Leucyl-cystinyl aminopeptidase	0.0145567	1.01014	0.021141	0.983239	0.985904	0.00616551	FALSE
Immunoglobulin kappa joining 4 (Fragment)	0.000136568	1.00009	0.000572728	0.999546	0.999546	0.000197259	FALSE

## Sheet: LOPE vs Healthy pregnancy
Title: Differentially expressed proteins in LOPE vs healthy pregnancy
ID	logFC	FC	t	P-Value	FDR	negLogFDR	Significance
Immunoglobulin lambda variable 3-21	-1.02377	0.491829	-4.71406	2.97141e-05	0.00395992	2.40231	TRUE
Immunoglobulin heavy variable 1/OR15-1 (non-functional) (Fragment)	-4.02591	0.0613875	-4.54595	5.02974e-05	0.00395992	2.40231	TRUE
Complement factor D	1.4909	2.81065	4.49985	5.80615e-05	0.00395992	2.40231	TRUE
Fibronectin	1.1337	2.19421	4.49283	5.93429e-05	0.00395992	2.40231	TRUE
Hemopexin	-0.401315	0.757168	-4.44563	6.87087e-05	0.00395992	2.40231	TRUE
Insulin-like growth factor-binding protein 4	4.91273	30.1218	4.40944	7.68587e-05	0.00395992	2.40231	TRUE
APOC4-APOC2 readthrough (NMD candidate)	0.898488	1.86411	4.37463	8.55895e-05	0.00395992	2.40231	TRUE
Apolipoprotein E	0.705797	1.63105	4.37451	8.562e-05	0.00395992	2.40231	TRUE
Histidine-rich glycoprotein	0.95745	1.94187	4.32232	0.000100566	0.00413436	2.38359	TRUE
Carboxypeptidase N subunit 2	0.474255	1.3892	3.96379	0.000298954	0.0110613	1.95619	TRUE
Complement C1r subcomponent	0.34745	1.27231	3.796	0.000492435	0.0165637	1.78084	TRUE
Amiloride-sensitive amine oxidase [copper-containing]	-2.69118	0.154836	-3.69231	0.000667696	0.0205873	1.6864	TRUE
von Willebrand factor	0.970359	1.95933	3.6091	0.000850519	0.0242071	1.61606	TRUE
Pyruvate dehydrogenase protein X component mitochondrial	1.66743	3.17648	3.58328	0.000916449	0.0242204	1.61582	TRUE
Apolipoprotein C-III	0.660608	1.58075	3.48578	0.0012125	0.0299084	1.52421	TRUE
Mannan-binding lectin serine protease 2	0.828048	1.77528	3.39896	0.00155158	0.0330405	1.48095	TRUE
N-acetylmuramoyl-L-alanine amidase	0.777468	1.71412	3.39267	0.00157936	0.0330405	1.48095	TRUE
Inter-alpha-trypsin inhibitor heavy chain H2	0.372287	1.2944	3.38644	0.00160737	0.0330405	1.48095	TRUE
Protein AMBP	0.528196	1.44212	3.21014	0.00262776	0.0498296	1.30251	TRUE
Immunoglobulin heavy variable 6-1	-1.15433	0.449274	-3.20116	0.00269349	0.0498296	1.30251	TRUE
Beta-2-microglobulin	0.745405	1.67645	3.11858	0.00337591	0.0594803	1.22563	FALSE
Hepatocyte growth factor activator	2.72805	6.62558	3.03089	0.00427776	0.0671566	1.17291	FALSE
Angiotensinogen	-0.355735	0.781471	-3.0264	0.00432959	0.0671566	1.17291	FALSE
Cystatin-C	0.689835	1.6131	3.02412	0.0043561	0.0671566	1.17291	FALSE
Signal-induced proliferation-associated 1-like protein 1	-7.92753	0.00410748	-2.92594	0.00565464	0.0836887	1.07733	FALSE
Apolipoprotein C-IV	0.904654	1.8721	2.88246	0.00633866	0.0902041	1.04477	FALSE
Serum amyloid P-component	0.379305	1.30072	2.83601	0.00715439	0.0980416	1.00859	FALSE
Alpha-2-macroglobulin	0.306047	1.23632	2.70689	0.00996353	0.131661	0.880543	FALSE
Peroxiredoxin-2	-5.81395	0.0177757	-2.6801	0.0106616	0.132014	0.87938	FALSE
Immunoglobulin kappa variable 2-24	-0.881945	0.542635	-2.66698	0.0110197	0.132014	0.87938	FALSE
Hepatocyte growth factor-like protein	0.44278	1.35922	2.6655	0.0110606	0.132014	0.87938	FALSE
Ectonucleotide pyrophosphatase/phosphodiesterase family member 2	2.09846	4.28253	2.62916	0.012115	0.137813	0.860711	FALSE
Complement C1s subcomponent	0.363309	1.28637	2.62336	0.0122914	0.137813	0.860711	FALSE
ATP-dependent RNA helicase DHX29	-1.10002	0.466509	-2.60863	0.0127505	0.138756	0.857749	FALSE
Immunoglobulin kappa joining 3 (Fragment)	-3.68517	0.0777415	-2.5778	0.0137627	0.145492	0.837162	FALSE
IQ domain-containing protein M	-0.768629	0.586975	-2.51987	0.0158662	0.161793	0.79104	FALSE
Immunoglobulin heavy constant gamma 2	-0.958105	0.514733	-2.50789	0.0163361	0.161793	0.79104	FALSE
Thrombospondin-1	-1.4042	0.377828	-2.50086	0.0166181	0.161793	0.79104	FALSE
Thymosin beta-4	-9.5185	0.00136347	-2.47309	0.0177747	0.161793	0.79104	FALSE
Pappalysin-2	6.77623	109.609	2.4724	0.0178043	0.161793	0.79104	FALSE
Immunoglobulin heavy variable 2-70 (Fragment)	6.51214	91.2746	2.46952	0.0179284	0.161793	0.79104	FALSE
Histone H2B type 1-M	7.68358	205.584	2.43797	0.0193422	0.163074	0.787615	FALSE
Histone H2B type F-S	7.68358	205.584	2.43797	0.0193422	0.163074	0.787615	FALSE
Immunoglobulin kappa variable 2D-30	1.00246	2.00341	2.43688	0.0193926	0.163074	0.787615	FALSE
Heparin cofactor 2	-0.583545	0.667322	-2.42064	0.0201607	0.165766	0.780504	FALSE
Coagulation factor V	0.379063	1.3005	2.407	0.0208272	0.167523	0.775925	FALSE
Immunoglobulin lambda variable 8-61	-0.701569	0.614903	-2.36923	0.0227776	0.179313	0.746389	FALSE
Immunoglobulin heavy variable 1-18	-2.32408	0.199702	-2.35978	0.0232906	0.179532	0.745859	FALSE
Immunoglobulin heavy variable 2-26	-1.1845	0.439976	-2.33848	0.0244855	0.184891	0.733085	FALSE
Inter-alpha-trypsin inhibitor heavy chain H3	0.431153	1.34831	2.21966	0.0322181	0.238414	0.622668	FALSE
Plasma kallikrein	-0.363509	0.777272	-2.12083	0.0402322	0.289375	0.538539	FALSE
Vascular endothelial growth factor receptor 3	-6.858	0.00862055	-2.11596	0.0406689	0.289375	0.538539	FALSE
Mannosyl-oligosaccharide 1 2-alpha-mannosidase IA	1.312	2.48285	2.10638	0.04154	0.289996	0.537608	FALSE
Galectin-3-binding protein	0.33848	1.26442	2.09121	0.0429534	0.294311	0.531194	FALSE
Apolipoprotein B-100	0.312013	1.24144	2.05986	0.0460081	0.308145	0.511245	FALSE
Immunoglobulin kappa variable 1D-13	10.5091	1457.28	2.04549	0.047471	0.308145	0.511245	FALSE
Immunoglobulin kappa variable 1-13	10.5091	1457.28	2.04549	0.047471	0.308145	0.511245	FALSE
Immunoglobulin kappa joining 4 (Fragment)	0.555585	1.46976	2.0321	0.0488705	0.31176	0.50618	FALSE
Carboxypeptidase N catalytic chain	0.327335	1.25469	2.01453	0.0507611	0.31732	0.498503	FALSE
Dermcidin	-5.60883	0.0204915	-2.00821	0.0514573	0.31732	0.498503	FALSE
Serum paraoxonase/arylesterase 1	0.483444	1.39808	1.98429	0.0541644	0.328538	0.483414	FALSE
Fibulin-1	0.435538	1.35241	1.9546	0.0576972	0.338915	0.469909	FALSE
Alpha-1-antitrypsin	-2.88297	0.135563	-1.95451	0.0577072	0.338915	0.469909	FALSE
Prothrombin	0.403804	1.32299	1.93951	0.0595673	0.344373	0.46297	FALSE
Fibrinogen beta chain	0.535389	1.44933	1.93036	0.0607265	0.345674	0.461333	FALSE
Apolipoprotein L1	-0.580149	0.668895	-1.89506	0.0653816	0.363169	0.439892	FALSE
Immunoglobulin kappa variable 3D-20	-0.373743	0.771777	-1.8894	0.0661552	0.363169	0.439892	FALSE
Cytoplasmic dynein 1 heavy chain 1	-3.50275	0.0882198	-1.87555	0.0680827	0.363169	0.439892	FALSE
Immunoglobulin heavy constant gamma 1	-0.406467	0.754469	-1.86372	0.0697677	0.363169	0.439892	FALSE
Protein Z-dependent protease inhibitor	-0.380264	0.768297	-1.86295	0.0698776	0.363169	0.439892	FALSE
Complement factor H-related protein 4	1.16697	2.2454	1.85714	0.07072	0.363169	0.439892	FALSE
Serpin A11	5.66052	50.581	1.84362	0.0727108	0.363169	0.439892	FALSE
Proteoglycan 4	0.778434	1.71527	1.83878	0.0734342	0.363169	0.439892	FALSE
MAP/microtubule affinity-regulating kinase 3	-0.982586	0.506072	-1.83538	0.0739478	0.363169	0.439892	FALSE
Ficolin-3	-0.54921	0.683394	-1.83338	0.0742495	0.363169	0.439892	FALSE
Alpha-1-acid glycoprotein 1	0.274061	1.20921	1.82748	0.0751488	0.363169	0.439892	FALSE
Sex hormone-binding globulin	-0.265961	0.831645	-1.82184	0.0760176	0.363169	0.439892	FALSE
Immunoglobulin lambda joining 3 (Fragment)	-1.22646	0.427366	-1.81277	0.0774321	0.363169	0.439892	FALSE
Fibrinogen alpha chain	0.504805	1.41893	1.81208	0.0775414	0.363169	0.439892	FALSE
Immunoglobulin lambda variable 9-49	-8.24108	0.00330512	-1.75062	0.0877343	0.405771	0.391719	FALSE
Pericentriolar material 1 protein	1.07009	2.09957	1.73542	0.0904216	0.409563	0.387679	FALSE
Phospholipid transfer protein	0.282845	1.21659	1.73349	0.0907681	0.409563	0.387679	FALSE
Complement C2	0.494702	1.40903	1.71105	0.0948751	0.422937	0.373724	FALSE
Immunoglobulin lambda-like polypeptide 5	-0.367986	0.774864	-1.69825	0.0972841	0.425709	0.370887	FALSE
Lumican	0.397872	1.31756	1.69083	0.0987047	0.425709	0.370887	FALSE
Immunoglobulin kappa variable 2-30	-5.83626	0.0175029	-1.68315	0.100194	0.425709	0.370887	FALSE
Chorionic somatomammotropin hormone	0.775504	1.71179	1.67871	0.101061	0.425709	0.370887	FALSE
Carbonic anhydrase 1	-1.07933	0.473249	-1.67776	0.10125	0.425709	0.370887	FALSE
Hydrocephalus-inducing protein homolog	1.3273	2.50933	1.66473	0.103839	0.431692	0.364826	FALSE
Immunoglobulin kappa variable 1-5	-0.466171	0.723883	-1.64394	0.108084	0.441952	0.354625	FALSE
Lipopolysaccharide-binding protein	-0.69989	0.615619	-1.641	0.108696	0.441952	0.354625	FALSE
Complement factor H	0.234189	1.17625	1.62807	0.11142	0.447523	0.349184	FALSE
Immunoglobulin lambda variable 2-11	0.935244	1.91221	1.62308	0.112486	0.447523	0.349184	FALSE
Inhibin beta C chain	0.627175	1.54454	1.6102	0.115277	0.453748	0.343185	FALSE
Matrix metalloproteinase-9	-4.92338	0.0329544	-1.598	0.117972	0.459471	0.337742	FALSE
Vitamin K-dependent protein S	0.182624	1.13495	1.57549	0.123077	0.47436	0.323892	FALSE
Coagulation factor XIII A chain	-5.40418	0.0236145	-1.55837	0.12708	0.476898	0.321575	FALSE
Insulin-like growth factor-binding protein 3	0.496372	1.41066	1.5548	0.127929	0.476898	0.321575	FALSE
Pigment epithelium-derived factor	0.247302	1.18699	1.54879	0.129366	0.476898	0.321575	FALSE
T cell receptor alpha variable 38-1	-5.69162	0.0193487	-1.54541	0.13018	0.476898	0.321575	FALSE
T cell receptor alpha variable 38-2/delta variable 8	-5.69162	0.0193487	-1.54541	0.13018	0.476898	0.321575	FALSE
IgGFc-binding protein	0.648219	1.56723	1.52865	0.134278	0.480849	0.317991	FALSE
Serum amyloid A-2 protein	7.25815	153.081	1.52505	0.135173	0.480849	0.317991	FALSE
Interleukin-1 receptor accessory protein	1.06621	2.09393	1.52321	0.135631	0.480849	0.317991	FALSE
Immunoglobulin lambda-like polypeptide 1	-0.513711	0.700418	-1.51991	0.136457	0.480849	0.317991	FALSE
ITIH4 protein	0.301634	1.23254	1.51292	0.138219	0.482463	0.316536	FALSE
Gelsolin	-0.283427	0.821637	-1.49433	0.142995	0.494468	0.305862	FALSE
Myosin-9	-0.899795	0.535963	-1.48117	0.146454	0.50174	0.299522	FALSE
Mannose-binding protein C	1.53201	2.89189	1.46836	0.149883	0.508777	0.293473	FALSE
Putative pregnancy-specific beta-1-glycoprotein 7	-3.95701	0.0643904	-1.46194	0.151628	0.510022	0.292411	FALSE
Immunoglobulin kappa variable 6-21	-0.573724	0.67188	-1.434	0.159402	0.53134	0.274628	FALSE
Ectonucleoside triphosphate diphosphohydrolase 2	0.920208	1.89239	1.42316	0.162498	0.536825	0.270167	FALSE
Immunoglobulin lambda variable 1-47	-0.307599	0.807985	-1.40545	0.167663	0.548986	0.260439	FALSE
Immunoglobulin kappa variable 3D-15	-0.724063	0.60539	-1.38021	0.175244	0.567179	0.24628	FALSE
Immunoglobulin kappa variable 4-1	-0.287265	0.819454	-1.37681	0.176285	0.567179	0.24628	FALSE
Actin cytoplasmic	-0.805029	0.572351	-1.37126	0.177995	0.567743	0.245848	FALSE
Immunoglobulin kappa variable 3-20	-0.205182	0.867429	-1.34106	0.187523	0.589808	0.229289	FALSE
C-reactive protein	0.977353	1.96885	1.32678	0.19216	0.589808	0.229289	FALSE
Immunoglobulin heavy variable 3-64	0.453203	1.36908	1.32212	0.193695	0.589808	0.229289	FALSE
Serum amyloid A-1 protein	1.10746	2.15466	1.31894	0.194744	0.589808	0.229289	FALSE
Phosphatidylcholine-sterol acyltransferase	0.276395	1.21116	1.3156	0.195855	0.589808	0.229289	FALSE
Girdin	-1.13631	0.454922	-1.30846	0.198241	0.589808	0.229289	FALSE
A-kinase anchor protein 13	-0.31959	0.801298	-1.30719	0.198667	0.589808	0.229289	FALSE
Hemoglobin subunit beta	-0.57122	0.673048	-1.30647	0.198909	0.589808	0.229289	FALSE
Immunoglobulin heavy constant gamma 3	-1.92384	0.263552	-1.30543	0.19926	0.589808	0.229289	FALSE
Talin-1	-3.58918	0.0830902	-1.28133	0.20751	0.609354	0.21513	FALSE
GTPase-activating protein and VPS9 domain-containing protein 1	-1.09404	0.468447	-1.27043	0.211323	0.615666	0.210655	FALSE
Immunoglobulin heavy constant delta	-0.649903	0.637323	-1.24218	0.221456	0.632845	0.198703	FALSE
Transgelin-2	-0.605403	0.657288	-1.24027	0.222156	0.632845	0.198703	FALSE
Clusterin	0.155553	1.11385	1.23804	0.22297	0.632845	0.198703	FALSE
Protein disulfide-isomerase	-0.952087	0.516884	-1.23507	0.224061	0.632845	0.198703	FALSE
SPARC	-6.5134	0.0109464	-1.22319	0.228468	0.637021	0.195846	FALSE
Immunoglobulin kappa variable 6D-21	-1.01042	0.496401	-1.22181	0.228983	0.637021	0.195846	FALSE
Monocyte differentiation antigen CD14	0.275881	1.21073	1.18366	0.243583	0.661111	0.179726	FALSE
Alpha-1B-glycoprotein	0.20766	1.15481	1.18215	0.244179	0.661111	0.179726	FALSE
Zinc finger protein 75D	-1.10661	0.464384	-1.17841	0.245646	0.661111	0.179726	FALSE
Immunoglobulin lambda variable 6-57	0.319397	1.24781	1.17451	0.247186	0.661111	0.179726	FALSE
Fibulin-1	-0.532787	0.691218	-1.16858	0.249543	0.661111	0.179726	FALSE
Inter-alpha-trypsin inhibitor heavy chain H4	0.622403	1.53944	1.16856	0.249549	0.661111	0.179726	FALSE
Melanotransferrin	1.08593	2.12275	1.16705	0.25015	0.661111	0.179726	FALSE
Mannan-binding lectin serine protease 1	0.518993	1.43295	1.14406	0.259447	0.668906	0.174635	FALSE
Complement component C9	0.207336	1.15455	1.14231	0.260166	0.668906	0.174635	FALSE
Apolipoprotein C-I	0.138936	1.10109	1.13868	0.261659	0.668906	0.174635	FALSE
Serotransferrin	-0.141921	0.906312	-1.13456	0.263364	0.668906	0.174635	FALSE
Myosin-15	-0.884329	0.541739	-1.13264	0.26416	0.668906	0.174635	FALSE
L-lactate dehydrogenase B chain	-2.59097	0.165974	-1.12919	0.265594	0.668906	0.174635	FALSE
Immunoglobulin kappa variable 1/OR2-108 (non-functional) (Fragment)	-0.350481	0.784323	-1.12714	0.266447	0.668906	0.174635	FALSE
Immunoglobulin lambda variable 3-9	-0.974004	0.509091	-1.12448	0.267562	0.668906	0.174635	FALSE
Apolipoprotein A-I	0.269292	1.20522	1.10953	0.273878	0.677689	0.16897	FALSE
Coagulation factor XII	0.29408	1.2261	1.1056	0.275554	0.677689	0.16897	FALSE
P-selectin	3.94768	15.4302	1.10323	0.27657	0.677689	0.16897	FALSE
Alpha-2-HS-glycoprotein	-0.14359	0.905264	-1.08739	0.283422	0.688057	0.162376	FALSE
Immunoglobulin heavy constant gamma 4	-0.381903	0.767425	-1.08353	0.285109	0.688057	0.162376	FALSE
Apolipoprotein F	0.359125	1.28265	1.08063	0.28638	0.688057	0.162376	FALSE
Platelet factor 4	-1.48016	0.358449	-1.07323	0.289648	0.691418	0.160259	FALSE
Uncharacterized protein (Fragment)	-0.352675	0.783131	-1.05947	0.295786	0.695913	0.157445	FALSE
Inter-alpha-trypsin inhibitor heavy chain H1	0.19425	1.14413	1.05746	0.296691	0.695913	0.157445	FALSE
Pregnancy-specific beta-1-glycoprotein 6	-0.854196	0.553173	-1.05639	0.297174	0.695913	0.157445	FALSE
Nucleolar protein 8	-3.03001	0.122427	-1.04791	0.301018	0.700482	0.154603	FALSE
Ceruloplasmin	0.204198	1.15205	1.03124	0.308671	0.708171	0.149862	FALSE
Cholinesterase	-0.187696	0.878007	-1.02896	0.309724	0.708171	0.149862	FALSE
Zinc finger CCCH domain-containing protein 3	-0.709833	0.611391	-1.02446	0.311819	0.708171	0.149862	FALSE
Glycoprotein hormones alpha chain	4.60805	24.3871	1.02412	0.311978	0.708171	0.149862	FALSE
Tyrosine-protein phosphatase non-receptor type 6	-1.66562	0.315209	-1.01356	0.316927	0.715018	0.145683	FALSE
Immunoglobulin lambda variable 2-18	-3.04958	0.120777	-0.994977	0.325772	0.726739	0.138622	FALSE
CD5 antigen-like	-0.411154	0.752022	-0.994398	0.32605	0.726739	0.138622	FALSE
Apolipoprotein M	0.168249	1.12369	0.974161	0.335874	0.739797	0.130887	FALSE
SAA2-SAA4 readthrough	-0.271271	0.828589	-0.974092	0.335908	0.739797	0.130887	FALSE
Immunoglobulin kappa variable 1-33	-0.163147	0.893075	-0.96374	0.341009	0.742196	0.129481	FALSE
Immunoglobulin kappa variable 1D-33	-0.163147	0.893075	-0.96374	0.341009	0.742196	0.129481	FALSE
Immunoglobulin kappa variable 1-16	0.243325	1.18372	0.958636	0.343543	0.743338	0.128813	FALSE
Complement C1q subcomponent subunit A	0.128079	1.09284	0.948984	0.348369	0.749398	0.125287	FALSE
Immunoglobulin heavy variable 3-7	-0.39725	0.759304	-0.930361	0.357806	0.76525	0.116197	FALSE
Cadherin-5	-0.788947	0.578766	-0.922447	0.361866	0.769486	0.113799	FALSE
Immunoglobulin lambda variable 3-27	1.02956	2.0414	0.894468	0.376461	0.794573	0.0998663	FALSE
Retinoic acid receptor responder protein 2	4.00277	16.0307	0.891637	0.377959	0.794573	0.0998663	FALSE
Immunoglobulin heavy variable 3-66	0.241167	1.18195	0.881551	0.383325	0.798823	0.0975495	FALSE
Fibrinogen gamma chain	0.381283	1.3025	0.87973	0.384299	0.798823	0.0975495	FALSE
Afamin	0.153696	1.11242	0.874244	0.387242	0.800445	0.0966685	FALSE
Immunoglobulin J chain	0.185915	1.13754	0.869576	0.389758	0.80117	0.0962754	FALSE
Alpha-1-acid glycoprotein 2	-0.126155	0.91627	-0.85271	0.398934	0.815501	0.0885753	FALSE
Pantetheinase	-1.12256	0.459279	-0.845199	0.403064	0.819416	0.0864958	FALSE
Fetuin-B	0.178947	1.13206	0.839361	0.406292	0.821464	0.0854114	FALSE
Hyaluronan-binding protein 2	0.127941	1.09273	0.834304	0.409101	0.822649	0.0847856	FALSE
Complement C1q subcomponent subunit B	0.184921	1.13675	0.829351	0.411863	0.823727	0.0842167	FALSE
Immunoglobulin kappa variable 3D-11	-0.229021	0.853214	-0.817658	0.418432	0.825924	0.0830599	FALSE
Immunoglobulin kappa variable 3-11	-0.229021	0.853214	-0.817658	0.418432	0.825924	0.0830599	FALSE
Antithrombin-III	-0.137777	0.908919	-0.813571	0.420742	0.825924	0.0830599	FALSE
Macrophage colony-stimulating factor 1 receptor	0.319836	1.24819	0.808662	0.423528	0.825924	0.0830599	FALSE
Complement factor H-related protein 5	3.16839	8.99042	0.805638	0.42525	0.825924	0.0830599	FALSE
Hemoglobin subunit alpha	-0.237719	0.848085	-0.8037	0.426355	0.825924	0.0830599	FALSE
Immunoglobulin lambda variable 4-69	0.400016	1.31952	0.799219	0.428918	0.826561	0.0827252	FALSE
Pregnancy-specific beta-1-glycoprotein 2	-0.293888	0.815701	-0.791054	0.433612	0.831277	0.0802543	FALSE
Immunoglobulin lambda variable 3-19	0.266277	1.2027	0.786242	0.436393	0.832295	0.0797225	FALSE
Brefeldin A-inhibited guanine nucleotide-exchange protein 3	-0.469849	0.72204	-0.772386	0.444459	0.843332	0.0740014	FALSE
Immunoglobulin heavy variable 3-35 (non-functional) (Fragment)	-2.99919	0.12507	-0.76548	0.448512	0.84668	0.0722805	FALSE
Endothelial protein C receptor	0.319463	1.24787	0.759057	0.452301	0.8495	0.0708369	FALSE
Centrosomal protein of 192 kDa	-3.62283	0.0811744	-0.747305	0.459282	0.858254	0.0663842	FALSE
Low affinity immunoglobulin gamma Fc region receptor III-B	-3.59503	0.0827538	-0.720631	0.475358	0.873264	0.0588546	FALSE
Immunoglobulin kappa variable 1D-16	-0.961503	0.513521	-0.719988	0.475749	0.873264	0.0588546	FALSE
Transforming growth factor-beta-induced protein ig-h3	0.133017	1.09658	0.719052	0.47632	0.873264	0.0588546	FALSE
Coagulation factor X	-0.198444	0.87149	-0.717216	0.477439	0.873264	0.0588546	FALSE
Serum albumin (Fragment)	-3.7207	0.0758505	-0.714472	0.479115	0.873264	0.0588546	FALSE
Complement C4-B	-0.301706	0.811293	-0.694244	0.491571	0.888159	0.0515092	FALSE
Trypsin	0.156038	1.11422	0.683981	0.49796	0.888159	0.0515092	FALSE
Complement factor H	-0.777536	0.583362	-0.682958	0.498599	0.888159	0.0515092	FALSE
Peptidase inhibitor 16	2.67348	6.37967	0.682689	0.498767	0.888159	0.0515092	FALSE
Alpha-1-antichymotrypsin	-0.108324	0.927665	-0.676958	0.502357	0.888159	0.0515092	FALSE
Pregnancy-specific beta-1-glycoprotein 5	0.745185	1.67619	0.674812	0.503705	0.888159	0.0515092	FALSE
Immunoglobulin lambda variable 7-46	3.01083	8.06028	0.671258	0.505943	0.888159	0.0515092	FALSE
Tropomyosin alpha-4 chain	-0.345852	0.786843	-0.664591	0.510153	0.888159	0.0515092	FALSE
Immunoglobulin lambda variable 2-8	-0.579676	0.669114	-0.664079	0.510478	0.888159	0.0515092	FALSE
Prenylcysteine oxidase 1	-0.449998	0.732044	-0.662794	0.511292	0.888159	0.0515092	FALSE
Complement component C7	-0.138193	0.908656	-0.657704	0.514523	0.889596	0.0508073	FALSE
Thyroxine-binding globulin	-0.122275	0.918738	-0.639015	0.526482	0.899099	0.0461927	FALSE
Immunoglobulin kappa variable 1D-39	-0.594857	0.66211	-0.637731	0.527309	0.899099	0.0461927	FALSE
Immunoglobulin kappa variable 1-39	-0.594857	0.66211	-0.637731	0.527309	0.899099	0.0461927	FALSE
Beta-2-glycoprotein 1	0.0730228	1.05192	0.627246	0.534088	0.900064	0.0457265	FALSE
Complement C1q subcomponent subunit C	0.185519	1.13723	0.621992	0.537502	0.900064	0.0457265	FALSE
Immunoglobulin kappa variable 2D-28	-0.414576	0.75024	-0.621833	0.537606	0.900064	0.0457265	FALSE
Immunoglobulin kappa variable 2-28	-0.414576	0.75024	-0.621833	0.537606	0.900064	0.0457265	FALSE
Kininogen-1	0.0944203	1.06764	0.610608	0.544938	0.90823	0.041804	FALSE
Complement C4-A	-0.246922	0.842692	-0.59801	0.553229	0.912618	0.0397108	FALSE
Immunoglobulin heavy constant alpha 1	0.142212	1.1036	0.592585	0.556819	0.912618	0.0397108	FALSE
Plasma serine protease inhibitor	0.286928	1.22004	0.591947	0.557241	0.912618	0.0397108	FALSE
Transthyretin	-0.36803	0.77484	-0.586189	0.561066	0.912618	0.0397108	FALSE
Platelet glycoprotein Ib alpha chain	0.225069	1.16883	0.584254	0.562354	0.912618	0.0397108	FALSE
Cholesteryl ester transfer protein	-0.581261	0.668379	-0.581802	0.563989	0.912618	0.0397108	FALSE
Immunoglobulin lambda variable 1-51	0.351748	1.27611	0.580531	0.564837	0.912618	0.0397108	FALSE
Platelet basic protein	-0.419013	0.747936	-0.560269	0.578443	0.929887	0.03157	FALSE
Complement C1r subcomponent-like protein	0.130142	1.0944	0.554553	0.582311	0.929887	0.03157	FALSE
Hemoglobin subunit alpha	-0.610214	0.655099	-0.552772	0.583518	0.929887	0.03157	FALSE
Immunoglobulin kappa variable 1-6	0.14201	1.10344	0.544742	0.588978	0.929887	0.03157	FALSE
Immunoglobulin kappa variable 1-37 (non-functional) (Fragment)	-0.125696	0.916562	-0.543385	0.589902	0.929887	0.03157	FALSE
Immunoglobulin lambda variable 10-54	-2.02496	0.245712	-0.542357	0.590604	0.929887	0.03157	FALSE
Immunoglobulin heavy constant mu	-0.124976	0.917019	-0.537383	0.594002	0.931274	0.0309226	FALSE
Apolipoprotein A-V	-0.26452	0.832476	-0.529631	0.599317	0.934681	0.0293367	FALSE
[Protein ADP-ribosylarginine] hydrolase-like protein 1	-0.210538	0.864215	-0.51613	0.608626	0.934681	0.0293367	FALSE
C4b-binding protein alpha chain	0.100486	1.07213	0.511865	0.61158	0.934681	0.0293367	FALSE
Immunoglobulin kappa variable 1-12	-0.226706	0.854584	-0.509657	0.613113	0.934681	0.0293367	FALSE
Immunoglobulin kappa variable 1D-12	-0.226706	0.854584	-0.509657	0.613113	0.934681	0.0293367	FALSE
Ras-related protein Rab-26	0.18671	1.13817	0.506662	0.615194	0.934681	0.0293367	FALSE
Exportin-5	-0.367184	0.775294	-0.503212	0.617596	0.934681	0.0293367	FALSE
Haptoglobin-related protein	0.132856	1.09646	0.499837	0.619949	0.934681	0.0293367	FALSE
C4b-binding protein beta chain	0.0922405	1.06602	0.493994	0.624032	0.934681	0.0293367	FALSE
Immunoglobulin heavy variable 3-49	-0.571662	0.672841	-0.48901	0.627525	0.934681	0.0293367	FALSE
Pappalysin-1	0.16715	1.12284	0.486938	0.628979	0.934681	0.0293367	FALSE
BolA-like protein 2 (Fragment)	0.198317	1.14736	0.483294	0.631541	0.934681	0.0293367	FALSE
BOLA2-SMG1P6 readthrough	0.198317	1.14736	0.483294	0.631541	0.934681	0.0293367	FALSE
BolA-like protein 2	0.198317	1.14736	0.483294	0.631541	0.934681	0.0293367	FALSE
Cysteine-rich secretory protein 3	-0.247101	0.842588	-0.470204	0.640782	0.942714	0.0256201	FALSE
Corticosteroid-binding globulin	-0.0668087	0.954748	-0.456994	0.650165	0.942714	0.0256201	FALSE
Bone marrow proteoglycan	-0.154096	0.898695	-0.454035	0.652276	0.942714	0.0256201	FALSE
Sushi von Willebrand factor type A EGF and pentraxin domain-containing protein 1	-0.465516	0.724212	-0.453103	0.652941	0.942714	0.0256201	FALSE
Serum paraoxonase/lactonase 3	2.16035	4.47023	0.452588	0.653309	0.942714	0.0256201	FALSE
Glyceraldehyde-3-phosphate dehydrogenase	-2.04816	0.241792	-0.446074	0.657967	0.942714	0.0256201	FALSE
B-cell differentiation antigen CD72	-1.90825	0.266416	-0.445651	0.65827	0.942714	0.0256201	FALSE
Immunoglobulin kappa constant	-0.0851927	0.942659	-0.437399	0.664192	0.942714	0.0256201	FALSE
Glutathione peroxidase	-0.442332	0.735944	-0.429313	0.670016	0.942714	0.0256201	FALSE
Glutathione peroxidase 3	-0.442332	0.735944	-0.429313	0.670016	0.942714	0.0256201	FALSE
Vacuolar protein sorting-associated protein 28 homolog	-0.175638	0.885376	-0.425283	0.672927	0.942714	0.0256201	FALSE
Trypsin-1	-2.1526	0.224907	-0.42034	0.676503	0.942714	0.0256201	FALSE
Putative trypsin-6	-2.1526	0.224907	-0.42034	0.676503	0.942714	0.0256201	FALSE
Trypsin-2	-2.1526	0.224907	-0.42034	0.676503	0.942714	0.0256201	FALSE
Armadillo-like helical domain-containing protein 3	-0.730499	0.602695	-0.418152	0.678089	0.942714	0.0256201	FALSE
Solute carrier family 25 member 35	0.0888045	1.06349	0.413651	0.681356	0.942714	0.0256201	FALSE
Carboxypeptidase B2	0.0485598	1.03423	0.412679	0.682061	0.942714	0.0256201	FALSE
Protein S100-A8	-0.335168	0.792692	-0.409482	0.684387	0.942714	0.0256201	FALSE
Selenoprotein P	-0.120117	0.920113	-0.408119	0.685379	0.942714	0.0256201	FALSE
Adiponectin	-0.125372	0.916768	-0.399158	0.691916	0.948181	0.0231089	FALSE
Sickle tail protein homolog	-2.10438	0.232551	-0.392647	0.69668	0.951187	0.021734	FALSE
Nck-associated protein 1	1.82878	3.55237	0.384213	0.70287	0.95611	0.019492	FALSE
Vitronectin	0.034669	1.02432	0.37787	0.707539	0.958936	0.0182103	FALSE
Immunoglobulin lambda variable 1-36	1.00575	2.00799	0.345474	0.731562	0.987875	0.00529793	FALSE
Interferon-induced very large GTPase 1	-1.37181	0.386406	-0.322807	0.748535	0.988273	0.00512325	FALSE
Putative heat shock protein HSP 90-alpha A5	-1.23447	0.424998	-0.321122	0.749802	0.988273	0.00512325	FALSE
Phosphatidylinositol-glycan-specific phospholipase D	0.05849	1.04138	0.320035	0.75062	0.988273	0.00512325	FALSE
Immunoglobulin heavy constant epsilon	-0.128988	0.914473	-0.316674	0.75315	0.988273	0.00512325	FALSE
Immunoglobulin heavy variable 5-10-1	1.2656	2.40428	0.314913	0.754477	0.988273	0.00512325	FALSE
Immunoglobulin lambda variable 3-10	1.41426	2.66522	0.31268	0.75616	0.988273	0.00512325	FALSE
Apolipoprotein D	0.0627425	1.04445	0.309387	0.758645	0.988273	0.00512325	FALSE
Thrombospondin-4	0.1819	1.13438	0.308988	0.758946	0.988273	0.00512325	FALSE
Gamma-tubulin complex component 6	-0.339733	0.790187	-0.305602	0.761504	0.988273	0.00512325	FALSE
Polymeric immunoglobulin receptor	0.110427	1.07955	0.301759	0.764411	0.988273	0.00512325	FALSE
Immunoglobulin heavy variable 3-74	0.306761	1.23693	0.301298	0.764759	0.988273	0.00512325	FALSE
Apolipoprotein A-IV	0.086748	1.06197	0.299976	0.76576	0.988273	0.00512325	FALSE
Complement factor I	0.0618136	1.04378	0.286692	0.775839	0.988273	0.00512325	FALSE
Polypeptide N-acetylgalactosaminyltransferase 5	1.1517	2.22176	0.284242	0.777702	0.988273	0.00512325	FALSE
CD44 antigen	0.134774	1.09792	0.283346	0.778384	0.988273	0.00512325	FALSE
Vitamin K-dependent protein C	-0.036854	0.974778	-0.272952	0.786305	0.988273	0.00512325	FALSE
Sperm equatorial segment protein 1	1.73272	3.32354	0.269386	0.789028	0.988273	0.00512325	FALSE
Prostaglandin-H2 D-isomerase	0.457075	1.37276	0.264617	0.792673	0.988273	0.00512325	FALSE
cDNA FLJ55673 highly similar to Complement factor B	-0.0484619	0.966967	-0.249998	0.803878	0.988273	0.00512325	FALSE
Alpha-1-antitrypsin	0.0695459	1.04939	0.244132	0.808385	0.988273	0.00512325	FALSE
Low affinity immunoglobulin epsilon Fc receptor	-0.749268	0.594906	-0.241724	0.810238	0.988273	0.00512325	FALSE
Coagulation factor XIII B chain	-0.0683479	0.95373	-0.241621	0.810317	0.988273	0.00512325	FALSE
Collectin-10	0.26984	1.20567	0.23647	0.814284	0.988273	0.00512325	FALSE
DmX-like protein 1	0.903042	1.87001	0.231004	0.818498	0.988273	0.00512325	FALSE
Probable E3 ubiquitin-protein ligase MARCH10	0.190477	1.14114	0.2301	0.819195	0.988273	0.00512325	FALSE
Immunoglobulin heavy variable 3-15	-0.234732	0.849843	-0.227328	0.821335	0.988273	0.00512325	FALSE
Immunoglobulin heavy variable 1-58	-0.51226	0.701123	-0.225457	0.82278	0.988273	0.00512325	FALSE
Complement C3	0.0190523	1.01329	0.222445	0.825107	0.988273	0.00512325	FALSE
Hemoglobin subunit delta	0.403921	1.3231	0.2224	0.825143	0.988273	0.00512325	FALSE
Cystatin-F	-1.14204	0.45312	-0.221244	0.826037	0.988273	0.00512325	FALSE
Complement component C6	0.0423325	1.02978	0.218501	0.828158	0.988273	0.00512325	FALSE
Immunoglobulin kappa joining 1	0.100097	1.07185	0.217583	0.828868	0.988273	0.00512325	FALSE
Protein CC2D2B	0.680421	1.60261	0.217532	0.828907	0.988273	0.00512325	FALSE
Platelet glycoprotein V	1.08749	2.12503	0.212346	0.832923	0.988273	0.00512325	FALSE
Plasma protease C1 inhibitor	-0.0571123	0.961186	-0.211942	0.833237	0.988273	0.00512325	FALSE
Coagulation factor XI	0.233669	1.17582	0.205685	0.838088	0.988273	0.00512325	FALSE
Coagulation factor IX	0.0829396	1.05917	0.202568	0.840507	0.988273	0.00512325	FALSE
Beta-Ala-His dipeptidase	-0.0806956	0.945602	-0.196913	0.8449	0.988273	0.00512325	FALSE
Attractin	0.0151639	1.01057	0.192521	0.848315	0.988273	0.00512325	FALSE
Cathelicidin antimicrobial peptide	0.08383	1.05983	0.186279	0.853174	0.988273	0.00512325	FALSE
F-box only protein 41	-0.348517	0.785391	-0.179671	0.858325	0.988273	0.00512325	FALSE
Transmembrane protein 200B	-0.0380013	0.974003	-0.172518	0.863906	0.988273	0.00512325	FALSE
Immunoglobulin lambda constant 7	0.134934	1.09804	0.171404	0.864777	0.988273	0.00512325	FALSE
Immunoglobulin lambda variable 7-43	-0.583826	0.667192	-0.170981	0.865107	0.988273	0.00512325	FALSE
Immunoglobulin kappa variable 2D-29	-0.370229	0.77366	-0.161826	0.872263	0.988273	0.00512325	FALSE
Prolyl endopeptidase-like	0.268218	1.20432	0.155023	0.877588	0.988273	0.00512325	FALSE
Complement C5	0.0266962	1.01868	0.154857	0.877719	0.988273	0.00512325	FALSE
Immunoglobulin heavy variable 4-4	0.545275	1.4593	0.151305	0.880501	0.988273	0.00512325	FALSE
Pregnancy-specific beta-1-glycoprotein 3	-0.28194	0.822484	-0.150861	0.880849	0.988273	0.00512325	FALSE
Fc of IgG low affinity IIIa receptor isoform 1	0.185175	1.13695	0.148845	0.882429	0.988273	0.00512325	FALSE
Low affinity immunoglobulin gamma Fc region receptor III-A (Fragment)	0.185175	1.13695	0.148845	0.882429	0.988273	0.00512325	FALSE
Apolipoprotein A-II	0.0252167	1.01763	0.146496	0.884271	0.988273	0.00512325	FALSE
Kallistatin	0.0294523	1.02062	0.142268	0.887588	0.988273	0.00512325	FALSE
Retinol-binding protein	0.0500289	1.03529	0.142081	0.887734	0.988273	0.00512325	FALSE
Poliovirus receptor	0.599343	1.51503	0.140618	0.888882	0.988273	0.00512325	FALSE
Breast cancer anti-estrogen resistance protein 1	-0.0628911	0.957344	-0.139005	0.890149	0.988273	0.00512325	FALSE
Immunoglobulin lambda constant 3	-0.0624929	0.957608	-0.135404	0.892977	0.988273	0.00512325	FALSE
Immunoglobulin lambda constant 2	-0.0624929	0.957608	-0.135404	0.892977	0.988273	0.00512325	FALSE
Dopamine beta-hydroxylase	0.633654	1.55149	0.132301	0.895414	0.988273	0.00512325	FALSE
Disintegrin and metalloproteinase domain-containing protein 12	-0.0365462	0.974986	-0.131776	0.895827	0.988273	0.00512325	FALSE
Immunoglobulin lambda variable 5-39	0.52116	1.43511	0.128119	0.898702	0.988273	0.00512325	FALSE
Immunoglobulin lambda variable 5-45	0.52116	1.43511	0.128119	0.898702	0.988273	0.00512325	FALSE
SPARC-like protein 1	-0.142645	0.905857	-0.108865	0.913858	0.988273	0.00512325	FALSE
Immunoglobulin heavy variable 5-51	0.019938	1.01392	0.1017	0.919507	0.988273	0.00512325	FALSE
Solute carrier family 12 member 7	-0.0639516	0.95664	-0.0980194	0.92241	0.988273	0.00512325	FALSE
Plasminogen	0.0209675	1.01464	0.0936447	0.925862	0.988273	0.00512325	FALSE
Complement component C8 alpha chain	0.0117239	1.00816	0.0879226	0.93038	0.988273	0.00512325	FALSE
Palmitoleoyl-protein carboxylesterase NOTUM	-0.0307022	0.978944	-0.0876045	0.930631	0.988273	0.00512325	FALSE
Immunoglobulin heavy variable 3-43D	-0.532747	0.691237	-0.0863433	0.931627	0.988273	0.00512325	FALSE
Immunoglobulin kappa variable 1-9	-0.0232725	0.983998	-0.0857321	0.93211	0.988273	0.00512325	FALSE
Leucyl-cystinyl aminopeptidase	-0.0608893	0.958673	-0.0760218	0.939783	0.988273	0.00512325	FALSE
Apolipoprotein(a)	-0.0539897	0.963269	-0.0733099	0.941928	0.988273	0.00512325	FALSE
Insulin-like growth factor-binding protein complex acid labile subunit	0.0157724	1.01099	0.0727195	0.942394	0.988273	0.00512325	FALSE
Vitamin D-binding protein	-0.00848273	0.994137	-0.0722718	0.942748	0.988273	0.00512325	FALSE
Pregnancy zone protein	0.0359266	1.02522	0.0691697	0.945202	0.988273	0.00512325	FALSE
Protein S100-A9	-0.0573301	0.961041	-0.0688062	0.945489	0.988273	0.00512325	FALSE
Vitamin K-dependent protein Z	-0.0440428	0.969933	-0.0628818	0.950176	0.988273	0.00512325	FALSE
Zinc-alpha-2-glycoprotein	-0.0116262	0.991974	-0.0623262	0.950616	0.988273	0.00512325	FALSE
Extracellular matrix protein 1	-0.018459	0.987287	-0.0557588	0.955814	0.988273	0.00512325	FALSE
Inactive glutathione hydrolase 2	-0.0132079	0.990887	-0.0552448	0.95622	0.988273	0.00512325	FALSE
Potassium voltage-gated channel subfamily A member 3	-0.0132079	0.990887	-0.0552448	0.95622	0.988273	0.00512325	FALSE
Putative glutathione hydrolase 3 proenzyme	-0.0132079	0.990887	-0.0552448	0.95622	0.988273	0.00512325	FALSE
Glutathione hydrolase 1 proenzyme	-0.0132079	0.990887	-0.0552448	0.95622	0.988273	0.00512325	FALSE
Potassium voltage-gated channel subfamily A member 2	-0.0132079	0.990887	-0.0552448	0.95622	0.988273	0.00512325	FALSE
Sulfhydryl oxidase 1	0.0206173	1.01439	0.0459968	0.963543	0.990378	0.00419911	FALSE
Immunoglobulin heavy joining 2 (Fragment)	-0.195242	0.873427	-0.0459116	0.963611	0.990378	0.00419911	FALSE
Complement component C8 beta chain	0.00549859	1.00382	0.0244361	0.980627	0.997771	0.000968916	FALSE
Hornerin	0.0624087	1.04421	0.0229957	0.981769	0.997771	0.000968916	FALSE
Biotinidase	-0.00634132	0.995614	-0.0215122	0.982945	0.997771	0.000968916	FALSE
Uncharacterized protein (Fragment)	-0.038165	0.973893	-0.0212949	0.983117	0.997771	0.000968916	FALSE
Leucine-rich alpha-2-glycoprotein	-0.00370587	0.997435	-0.0163709	0.987021	0.997771	0.000968916	FALSE
Complement component C8 gamma chain	-0.0037563	0.9974	-0.0135063	0.989291	0.997771	0.000968916	FALSE
Immunoglobulin heavy variable 7-4-1	-0.00363954	0.99748	-0.00852635	0.99324	0.997771	0.000968916	FALSE
Pregnancy-specific beta-1-glycoprotein 9	0.00861165	1.00599	0.00701769	0.994436	0.997771	0.000968916	FALSE
Lysozyme C	-0.00440543	0.996951	-0.00621185	0.995075	0.997771	0.000968916	FALSE
Tetraspanin	-0.00509023	0.996478	-0.00145525	0.998846	0.998846	0.000501393	FALSE

## Sheet: EOPE vs LOPE
Title: Differentially expressed proteins in EOPE vs LOPE
ID	logFC	FC	t	P-Value	FDR	negLogFDR	Significance
Immunoglobulin heavy variable 1/OR15-1 (non-functional) (Fragment)	3.83674	14.2881	4.97264	1.31251e-05	0.0048563	2.31369	TRUE
Peroxiredoxin-2	8.49366	360.452	3.94112	0.000319941	0.0540969	1.26683	FALSE
Galectin-3-binding protein	-0.627558	0.647271	-3.7391	0.000582208	0.0540969	1.26683	FALSE
Proteoglycan 4	-1.65341	0.317889	-3.6767	0.000698834	0.0540969	1.26683	FALSE
Amiloride-sensitive amine oxidase [copper-containing]	2.63383	6.20671	3.66124	0.000731039	0.0540969	1.26683	FALSE
Fetuin-B	-0.738034	0.599556	-3.31511	0.00196375	0.121098	0.916864	FALSE
Hepatocyte growth factor-like protein	-0.523597	0.695635	-3.03035	0.0042839	0.221009	0.655591	FALSE
Immunoglobulin lambda variable 6-57	-0.838251	0.559321	-2.95902	0.00518127	0.221009	0.655591	FALSE
Apolipoprotein C-IV	-0.949988	0.517637	-2.91815	0.00577191	0.221009	0.655591	FALSE
Apolipoprotein C-I	-0.362005	0.778083	-2.90511	0.00597321	0.221009	0.655591	FALSE
Signal-induced proliferation-associated 1-like protein 1	8.10671	275.654	2.85171	0.00686827	0.231024	0.636344	FALSE
Complement factor H-related protein 4	-1.56648	0.337632	-2.69969	0.0101469	0.297833	0.526026	FALSE
Immunoglobulin lambda variable 8-61	0.811408	1.75492	2.67531	0.010791	0.297833	0.526026	FALSE
Beta-2-glycoprotein 1	-0.316094	0.803241	-2.65806	0.0112694	0.297833	0.526026	FALSE
Immunoglobulin kappa joining 3 (Fragment)	3.79554	13.8858	2.58112	0.0136502	0.336706	0.472749	FALSE
Low affinity immunoglobulin epsilon Fc receptor	7.77971	219.749	2.47248	0.017801	0.408366	0.38895	FALSE
Mannan-binding lectin serine protease 2	-0.581954	0.668058	-2.45064	0.0187628	0.408366	0.38895	FALSE
Immunoglobulin heavy variable 6-1	0.878172	1.83804	2.38614	0.0218851	0.429819	0.366715	FALSE
Plasma serine protease inhibitor	1.13248	2.19235	2.36413	0.0230532	0.429819	0.366715	FALSE
Vitamin D-binding protein	-0.279974	0.823606	-2.32285	0.0253972	0.429819	0.366715	FALSE
Hemoglobin subunit alpha	0.69453	1.61836	2.31838	0.0256637	0.429819	0.366715	FALSE
Carbonic anhydrase 1	1.4655	2.7616	2.30782	0.0263023	0.429819	0.366715	FALSE
Immunoglobulin kappa variable 1-9	-0.805325	0.572233	-2.30107	0.0267185	0.429819	0.366715	FALSE
Immunoglobulin kappa variable 1-16	-0.595304	0.661905	-2.22171	0.0320685	0.476657	0.321794	FALSE
Serpin A11	-7.03122	0.00764523	-2.21982	0.0322065	0.476657	0.321794	FALSE
Hemoglobin subunit beta	0.934628	1.9114	2.09014	0.0430543	0.612696	0.212755	FALSE
L-lactate dehydrogenase B chain	4.64295	24.9844	2.02162	0.0499915	0.64647	0.189452	FALSE
Corticosteroid-binding globulin	-0.304068	0.809966	-2.02067	0.0500941	0.64647	0.189452	FALSE
Plasma protease C1 inhibitor	-0.570127	0.673558	-1.99255	0.053216	0.64647	0.189452	FALSE
Coagulation factor X	0.542494	1.45649	1.97721	0.05499	0.64647	0.189452	FALSE
Immunoglobulin kappa joining 4 (Fragment)	-0.555448	0.680446	-1.9719	0.0556157	0.64647	0.189452	FALSE
Insulin-like growth factor-binding protein 3	-0.643674	0.640081	-1.95594	0.0575325	0.64647	0.189452	FALSE
Armadillo-like helical domain-containing protein 3	2.53035	5.77711	1.95128	0.0581043	0.64647	0.189452	FALSE
Serotransferrin	-0.249515	0.841179	-1.93573	0.0600438	0.64647	0.189452	FALSE
Immunoglobulin kappa variable 2-30	6.83691	114.318	1.92703	0.0611525	0.64647	0.189452	FALSE
Macrophage colony-stimulating factor 1 receptor	-0.827736	0.563413	-1.88415	0.0668804	0.687382	0.162802	FALSE
Alpha-1-antichymotrypsin	0.305109	1.23551	1.85418	0.0711507	0.696779	0.156905	FALSE
Immunoglobulin lambda variable 2-11	-1.06089	0.479335	-1.8376	0.0736125	0.696779	0.156905	FALSE
Sushi von Willebrand factor type A EGF and pentraxin domain-containing protein 1	-2.18328	0.220175	-1.83369	0.0742029	0.696779	0.156905	FALSE
Coagulation factor XIII A chain	6.29745	78.6539	1.82632	0.0753275	0.696779	0.156905	FALSE
Dermcidin	5.40952	42.5039	1.80689	0.0783603	0.707154	0.150486	FALSE
Pregnancy zone protein	-0.95468	0.515956	-1.77972	0.0827758	0.720508	0.142361	FALSE
Thrombospondin-1	1.04814	2.06786	1.77398	0.0837348	0.720508	0.142361	FALSE
Cytoplasmic dynein 1 heavy chain 1	3.37347	10.3637	1.72049	0.0931289	0.770882	0.113012	FALSE
Apolipoprotein C-III	-0.332077	0.794392	-1.70962	0.0951412	0.770882	0.113012	FALSE
Complement C1q subcomponent subunit A	-0.23603	0.849078	-1.70031	0.0968929	0.770882	0.113012	FALSE
Pyruvate dehydrogenase protein X component mitochondrial	-0.845497	0.556519	-1.69429	0.0980401	0.770882	0.113012	FALSE
T cell receptor alpha variable 38-1	6.22134	74.612	1.6735	0.10209	0.770882	0.113012	FALSE
T cell receptor alpha variable 38-2/delta variable 8	6.22134	74.612	1.6735	0.10209	0.770882	0.113012	FALSE
Immunoglobulin heavy variable 5-10-1	-6.97954	0.0079241	-1.65414	0.105983	0.780138	0.107829	FALSE
Immunoglobulin heavy variable 5-51	-0.330913	0.795033	-1.62644	0.111767	0.780138	0.107829	FALSE
Hyaluronan-binding protein 2	-0.253854	0.838653	-1.61539	0.114145	0.780138	0.107829	FALSE
Phosphatidylinositol-glycan-specific phospholipase D	-0.305535	0.809142	-1.61093	0.115116	0.780138	0.107829	FALSE
Platelet glycoprotein V	-8.43585	0.00288773	-1.59517	0.118604	0.780138	0.107829	FALSE
APOC4-APOC2 readthrough (NMD candidate)	-0.334079	0.79329	-1.5876	0.12031	0.780138	0.107829	FALSE
Apolipoprotein E	-0.262079	0.833885	-1.58358	0.121223	0.780138	0.107829	FALSE
Phospholipid transfer protein	-0.265193	0.832087	-1.58053	0.121918	0.780138	0.107829	FALSE
Platelet glycoprotein Ib alpha chain	-0.617868	0.651633	-1.5789	0.122292	0.780138	0.107829	FALSE
Disintegrin and metalloproteinase domain-containing protein 12	-0.446945	0.733595	-1.52791	0.134463	0.822565	0.0848296	FALSE
Coagulation factor XII	-0.415709	0.749651	-1.51927	0.136618	0.822565	0.0848296	FALSE
Vitamin K-dependent protein C	-0.211631	0.863561	-1.51671	0.137262	0.822565	0.0848296	FALSE
Apolipoprotein B-100	-0.235494	0.849394	-1.51444	0.137835	0.822565	0.0848296	FALSE
Immunoglobulin heavy variable 3-64	-0.631714	0.645409	-1.49969	0.141604	0.831641	0.0800639	FALSE
Hydrocephalus-inducing protein homolog	-1.16521	0.445899	-1.45075	0.154703	0.880481	0.0552798	FALSE
Immunoglobulin heavy variable 7-4-1	-0.556951	0.679737	-1.43648	0.158698	0.880481	0.0552798	FALSE
Apolipoprotein D	0.299478	1.2307	1.4316	0.160082	0.880481	0.0552798	FALSE
Monocyte differentiation antigen CD14	-0.340328	0.789862	-1.43144	0.160129	0.880481	0.0552798	FALSE
Carboxypeptidase B2	-0.168873	0.889537	-1.41082	0.166083	0.880481	0.0552798	FALSE
Immunoglobulin kappa variable 2D-30	-0.497827	0.708172	-1.409	0.166619	0.880481	0.0552798	FALSE
Serum paraoxonase/arylesterase 1	-0.350422	0.784355	-1.40499	0.1678	0.880481	0.0552798	FALSE
Pappalysin-2	3.88132	14.7365	1.38937	0.172463	0.880481	0.0552798	FALSE
Insulin-like growth factor-binding protein complex acid labile subunit	-0.306054	0.808851	-1.37169	0.177861	0.880481	0.0552798	FALSE
Ectonucleoside triphosphate diphosphohydrolase 2	-0.886394	0.540964	-1.36226	0.180794	0.880481	0.0552798	FALSE
Lipopolysaccharide-binding protein	0.594772	1.51023	1.36158	0.181005	0.880481	0.0552798	FALSE
Pigment epithelium-derived factor	-0.221931	0.857417	-1.35575	0.182838	0.880481	0.0552798	FALSE
Palmitoleoyl-protein carboxylesterase NOTUM	-0.467804	0.723064	-1.35479	0.183144	0.880481	0.0552798	FALSE
Cysteine-rich secretory protein 3	0.679291	1.60135	1.3545	0.183235	0.880481	0.0552798	FALSE
Prostaglandin-H2 D-isomerase	-3.41025	0.0940619	-1.33174	0.190541	0.902915	0.0443532	FALSE
Prolyl endopeptidase-like	2.38485	5.2229	1.31799	0.195061	0.902915	0.0443532	FALSE
Immunoglobulin heavy constant delta	0.695421	1.61936	1.30826	0.198308	0.902915	0.0443532	FALSE
Haptoglobin-related protein	-0.35801	0.78024	-1.29665	0.202238	0.902915	0.0443532	FALSE
Complement factor H	1.39132	2.62319	1.28569	0.205997	0.902915	0.0443532	FALSE
Apolipoprotein L1	0.404458	1.32359	1.28501	0.206235	0.902915	0.0443532	FALSE
von Willebrand factor	-0.349091	0.785079	-1.28323	0.20685	0.902915	0.0443532	FALSE
B-cell differentiation antigen CD72	5.59004	48.1691	1.27684	0.209074	0.902915	0.0443532	FALSE
Immunoglobulin heavy variable 4-4	-4.79543	0.0360107	-1.27202	0.210765	0.902915	0.0443532	FALSE
Immunoglobulin heavy variable 3-35 (non-functional) (Fragment)	5.06947	33.5785	1.2652	0.213175	0.902915	0.0443532	FALSE
Complement component C9	-0.23507	0.849644	-1.26078	0.214747	0.902915	0.0443532	FALSE
Hemopexin	0.11576	1.08355	1.2473	0.219594	0.912918	0.0395684	FALSE
Inter-alpha-trypsin inhibitor heavy chain H3	0.247086	1.18681	1.22755	0.226843	0.916014	0.0380977	FALSE
Fibulin-1	0.559201	1.47345	1.22589	0.227462	0.916014	0.0380977	FALSE
Immunoglobulin kappa variable 6D-21	1.02554	2.03572	1.22507	0.227766	0.916014	0.0380977	FALSE
Thrombospondin-4	-0.792013	0.577538	-1.20974	0.233532	0.922841	0.0348731	FALSE
Attractin	-0.0966728	0.935187	-1.20094	0.23689	0.922841	0.0348731	FALSE
Complement factor H	-0.177419	0.884283	-1.20079	0.236946	0.922841	0.0348731	FALSE
Immunoglobulin heavy constant gamma 4	-0.415613	0.749701	-1.15339	0.255645	0.954652	0.020155	FALSE
Immunoglobulin lambda variable 1-51	-0.724576	0.605175	-1.14769	0.257966	0.954652	0.020155	FALSE
Complement C2	-0.33729	0.791527	-1.14715	0.258186	0.954652	0.020155	FALSE
Retinol-binding protein	0.40843	1.32724	1.13684	0.262419	0.954652	0.020155	FALSE
Fibulin-1	-0.257828	0.836346	-1.1363	0.262643	0.954652	0.020155	FALSE
Putative heat shock protein HSP 90-alpha A5	4.36988	20.676	1.13214	0.264367	0.954652	0.020155	FALSE
Glycoprotein hormones alpha chain	5.10048	34.3081	1.12819	0.26601	0.954652	0.020155	FALSE
Tetraspanin	-4.05913	0.05999	-1.12478	0.267436	0.954652	0.020155	FALSE
Complement C3	-0.0983167	0.934122	-1.12127	0.268907	0.954652	0.020155	FALSE
Serum amyloid P-component	-0.154524	0.898428	-1.11068	0.273385	0.954652	0.020155	FALSE
Immunoglobulin heavy constant gamma 2	0.436288	1.35312	1.11043	0.273495	0.954652	0.020155	FALSE
Immunoglobulin kappa variable 3D-15	0.593138	1.50852	1.09644	0.279492	0.966468	0.0148126	FALSE
Immunoglobulin heavy variable 2-26	0.563666	1.47802	1.08022	0.286562	0.972773	0.0119885	FALSE
Immunoglobulin heavy variable 1-18	1.08213	2.11716	1.07536	0.288703	0.972773	0.0119885	FALSE
Transforming growth factor-beta-induced protein ig-h3	-0.204324	0.867945	-1.07282	0.289828	0.972773	0.0119885	FALSE
Complement component C8 alpha chain	-0.146359	0.903528	-1.06713	0.29236	0.972773	0.0119885	FALSE
Brefeldin A-inhibited guanine nucleotide-exchange protein 3	0.648956	1.56803	1.06243	0.294461	0.972773	0.0119885	FALSE
Insulin-like growth factor-binding protein 4	-0.664737	0.630804	-1.03907	0.305058	0.983268	0.00732797	FALSE
Biotinidase	-0.319822	0.801169	-1.03867	0.30524	0.983268	0.00732797	FALSE
Protein disulfide-isomerase	0.812403	1.75613	1.03017	0.309166	0.983268	0.00732797	FALSE
Clusterin	-0.132889	0.912003	-1.02865	0.309869	0.983268	0.00732797	FALSE
N-acetylmuramoyl-L-alanine amidase	-0.237462	0.848236	-1.02638	0.310925	0.983268	0.00732797	FALSE
CD44 antigen	-0.55864	0.678942	-0.996499	0.325042	0.994051	0.00259117	FALSE
Hemoglobin subunit alpha	1.12148	2.17571	0.979703	0.333164	0.994051	0.00259117	FALSE
MAP/microtubule affinity-regulating kinase 3	0.546869	1.46091	0.979541	0.333243	0.994051	0.00259117	FALSE
Prothrombin	-0.208701	0.865316	-0.978746	0.333631	0.994051	0.00259117	FALSE
Inter-alpha-trypsin inhibitor heavy chain H1	-0.182791	0.880997	-0.970047	0.337895	0.994051	0.00259117	FALSE
Solute carrier family 25 member 35	-0.21177	0.863477	-0.961347	0.342195	0.994051	0.00259117	FALSE
Inter-alpha-trypsin inhibitor heavy chain H2	-0.106513	0.92883	-0.947676	0.349026	0.994051	0.00259117	FALSE
Immunoglobulin heavy variable 2-70 (Fragment)	-2.48979	0.178032	-0.941941	0.351919	0.994051	0.00259117	FALSE
Immunoglobulin kappa variable 4-1	0.19613	1.14562	0.922351	0.361916	0.994051	0.00259117	FALSE
C4b-binding protein beta chain	-0.176676	0.884739	-0.91952	0.363376	0.994051	0.00259117	FALSE
Immunoglobulin J chain	-0.200119	0.870479	-0.909849	0.368392	0.994051	0.00259117	FALSE
Immunoglobulin kappa variable 1-33	-0.159438	0.895374	-0.905663	0.370577	0.994051	0.00259117	FALSE
Immunoglobulin kappa variable 1D-33	-0.159438	0.895374	-0.905663	0.370577	0.994051	0.00259117	FALSE
Lumican	-0.218624	0.859385	-0.903328	0.371799	0.994051	0.00259117	FALSE
Pregnancy-specific beta-1-glycoprotein 5	-1.05095	0.482652	-0.894867	0.37625	0.994051	0.00259117	FALSE
Retinoic acid receptor responder protein 2	4.03481	16.3907	0.887485	0.380162	0.994051	0.00259117	FALSE
Antithrombin-III	0.151179	1.11048	0.881318	0.383449	0.994051	0.00259117	FALSE
Interleukin-1 receptor accessory protein	-0.641561	0.641019	-0.878633	0.384886	0.994051	0.00259117	FALSE
Immunoglobulin kappa variable 1D-39	0.851886	1.80486	0.877296	0.385603	0.994051	0.00259117	FALSE
Immunoglobulin kappa variable 1-39	0.851886	1.80486	0.877296	0.385603	0.994051	0.00259117	FALSE
Inter-alpha-trypsin inhibitor heavy chain H4	-0.42301	0.745867	-0.876223	0.386179	0.994051	0.00259117	FALSE
Immunoglobulin kappa variable 6-21	0.364229	1.28719	0.872916	0.387957	0.994051	0.00259117	FALSE
Immunoglobulin kappa variable 1-6	-0.236156	0.849004	-0.870167	0.389439	0.994051	0.00259117	FALSE
Protein Z-dependent protease inhibitor	0.182397	1.13477	0.869919	0.389573	0.994051	0.00259117	FALSE
Apolipoprotein M	-0.15035	0.901032	-0.848902	0.401025	0.994051	0.00259117	FALSE
Immunoglobulin heavy joining 2 (Fragment)	-3.71028	0.0764002	-0.840953	0.40541	0.994051	0.00259117	FALSE
Adiponectin	0.265451	1.20201	0.840816	0.405486	0.994051	0.00259117	FALSE
Pregnancy-specific beta-1-glycoprotein 3	1.56465	2.95805	0.836289	0.407997	0.994051	0.00259117	FALSE
Apolipoprotein A-I	-0.206658	0.866542	-0.828945	0.412091	0.994051	0.00259117	FALSE
Immunoglobulin kappa constant	-0.165666	0.891517	-0.827165	0.413087	0.994051	0.00259117	FALSE
Bone marrow proteoglycan	-0.290174	0.817803	-0.825884	0.413805	0.994051	0.00259117	FALSE
Immunoglobulin lambda-like polypeptide 5	-0.183533	0.880544	-0.820646	0.416748	0.994051	0.00259117	FALSE
SPARC	4.46619	22.1033	0.81009	0.422717	0.994051	0.00259117	FALSE
Vitamin K-dependent protein S	-0.0942694	0.936746	-0.792162	0.432973	0.994051	0.00259117	FALSE
Immunoglobulin heavy variable 3-66	-0.22607	0.854961	-0.790095	0.434165	0.994051	0.00259117	FALSE
Melanotransferrin	0.678223	1.60017	0.789942	0.434254	0.994051	0.00259117	FALSE
Immunoglobulin kappa variable 1-37 (non-functional) (Fragment)	-0.1863	0.878857	-0.787499	0.435666	0.994051	0.00259117	FALSE
Exportin-5	0.58225	1.49718	0.77467	0.443123	0.994051	0.00259117	FALSE
Thyroxine-binding globulin	-0.15038	0.901013	-0.764351	0.449177	0.994051	0.00259117	FALSE
Mannose-binding protein C	-0.68518	0.621928	-0.752103	0.456424	0.994051	0.00259117	FALSE
IgGFc-binding protein	-0.322041	0.799937	-0.744184	0.461147	0.994051	0.00259117	FALSE
Ficolin-3	-0.232238	0.851314	-0.737617	0.465084	0.994051	0.00259117	FALSE
Mannan-binding lectin serine protease 1	-0.344184	0.787753	-0.736416	0.465806	0.994051	0.00259117	FALSE
Apolipoprotein F	-0.245836	0.843327	-0.729026	0.470264	0.994051	0.00259117	FALSE
Lysozyme C	0.530501	1.44443	0.723518	0.473602	0.994051	0.00259117	FALSE
Immunoglobulin heavy constant alpha 1	-0.177821	0.884037	-0.722528	0.474204	0.994051	0.00259117	FALSE
Protein S100-A8	-0.590454	0.664134	-0.711407	0.480991	0.994051	0.00259117	FALSE
Peptidase inhibitor 16	-2.84237	0.139431	-0.710105	0.481788	0.994051	0.00259117	FALSE
Immunoglobulin lambda joining 3 (Fragment)	0.504047	1.41819	0.70928	0.482295	0.994051	0.00259117	FALSE
Nucleolar protein 8	2.07471	4.2126	0.705124	0.484849	0.994051	0.00259117	FALSE
Glyceraldehyde-3-phosphate dehydrogenase	3.3098	9.9163	0.70315	0.486065	0.994051	0.00259117	FALSE
A-kinase anchor protein 13	0.182347	1.13473	0.697326	0.489662	0.994051	0.00259117	FALSE
Immunoglobulin lambda variable 7-43	2.4347	5.40651	0.695093	0.491045	0.994051	0.00259117	FALSE
Zinc finger protein 75D	0.660684	1.58083	0.694723	0.491274	0.994051	0.00259117	FALSE
Tyrosine-protein phosphatase non-receptor type 6	1.17359	2.25572	0.688925	0.494876	0.994051	0.00259117	FALSE
Immunoglobulin lambda constant 7	-0.556667	0.679871	-0.685146	0.497232	0.994051	0.00259117	FALSE
Immunoglobulin heavy variable 3-7	0.297169	1.22873	0.680482	0.500148	0.994051	0.00259117	FALSE
Gamma-tubulin complex component 6	0.776188	1.7126	0.678858	0.501165	0.994051	0.00259117	FALSE
Histone H2B type 1-M	2.17833	4.5263	0.678833	0.501181	0.994051	0.00259117	FALSE
Histone H2B type F-S	2.17833	4.5263	0.678833	0.501181	0.994051	0.00259117	FALSE
Immunoglobulin lambda variable 3-19	-0.233493	0.850573	-0.676681	0.502532	0.994051	0.00259117	FALSE
Plasminogen	-0.154809	0.898251	-0.673723	0.50439	0.994051	0.00259117	FALSE
Immunoglobulin lambda variable 9-49	3.27474	9.6782	0.673479	0.504544	0.994051	0.00259117	FALSE
Immunoglobulin lambda variable 7-46	-3.16614	0.111403	-0.666168	0.509155	0.994051	0.00259117	FALSE
Chorionic somatomammotropin hormone	0.287162	1.22024	0.665384	0.509652	0.994051	0.00259117	FALSE
C-reactive protein	0.474256	1.3892	0.652899	0.517584	0.994051	0.00259117	FALSE
Histidine-rich glycoprotein	-0.146879	0.903202	-0.651268	0.518625	0.994051	0.00259117	FALSE
Afamin	-0.11679	0.922238	-0.649335	0.519861	0.994051	0.00259117	FALSE
Uncharacterized protein (Fragment)	1.16822	2.24735	0.647372	0.521116	0.994051	0.00259117	FALSE
Apolipoprotein A-II	-0.113066	0.924621	-0.638277	0.526958	0.994051	0.00259117	FALSE
Alpha-2-HS-glycoprotein	-0.0867282	0.941656	-0.6366	0.528038	0.994051	0.00259117	FALSE
Kallistatin	-0.13378	0.91144	-0.627017	0.534237	0.994051	0.00259117	FALSE
Alpha-1B-glycoprotein	-0.111404	0.925687	-0.619756	0.538958	0.994051	0.00259117	FALSE
Serum amyloid A-1 protein	0.521371	1.43532	0.618627	0.539695	0.994051	0.00259117	FALSE
Hornerin	-1.73131	0.301178	-0.616721	0.540939	0.994051	0.00259117	FALSE
Actin cytoplasmic	0.364894	1.28779	0.601267	0.55108	0.994051	0.00259117	FALSE
Immunoglobulin lambda variable 2-8	-0.564046	0.676402	-0.601021	0.551241	0.994051	0.00259117	FALSE
Immunoglobulin lambda variable 4-69	-0.309635	0.806846	-0.600804	0.551385	0.994051	0.00259117	FALSE
Immunoglobulin lambda variable 2-18	1.92074	3.78617	0.597303	0.553696	0.994051	0.00259117	FALSE
Coagulation factor IX	-0.242209	0.84545	-0.594876	0.555301	0.994051	0.00259117	FALSE
Centrosomal protein of 192 kDa	2.90703	7.50074	0.581385	0.564267	0.994051	0.00259117	FALSE
Pappalysin-1	-0.204305	0.867957	-0.581071	0.564476	0.994051	0.00259117	FALSE
Protein CC2D2B	1.89951	3.73085	0.579265	0.565682	0.994051	0.00259117	FALSE
Endothelial protein C receptor	-0.247794	0.842183	-0.577536	0.566838	0.994051	0.00259117	FALSE
Extracellular matrix protein 1	-0.188925	0.877259	-0.575643	0.568105	0.994051	0.00259117	FALSE
BolA-like protein 2 (Fragment)	-0.242074	0.845529	-0.568477	0.572912	0.994051	0.00259117	FALSE
BOLA2-SMG1P6 readthrough	-0.242074	0.845529	-0.568477	0.572912	0.994051	0.00259117	FALSE
BolA-like protein 2	-0.242074	0.845529	-0.568477	0.572912	0.994051	0.00259117	FALSE
Complement component C6	-0.111974	0.925321	-0.561566	0.577567	0.994051	0.00259117	FALSE
Serum paraoxonase/lactonase 3	2.72238	6.59962	0.560045	0.578595	0.994051	0.00259117	FALSE
Kininogen-1	-0.0886337	0.940413	-0.559494	0.578967	0.994051	0.00259117	FALSE
GTPase-activating protein and VPS9 domain-containing protein 1	-0.555269	0.68053	-0.559478	0.578978	0.994051	0.00259117	FALSE
Immunoglobulin kappa variable 3D-20	0.110674	1.07973	0.555677	0.581549	0.994051	0.00259117	FALSE
Vitamin K-dependent protein Z	-0.395312	0.760325	-0.545453	0.588493	0.994051	0.00259117	FALSE
Complement C1s subcomponent	-0.0768793	0.948106	-0.541275	0.591342	0.994051	0.00259117	FALSE
Vascular endothelial growth factor receptor 3	1.80962	3.5055	0.535419	0.595347	0.994051	0.00259117	FALSE
Complement factor D	-0.15925	0.895491	-0.528292	0.600237	0.994051	0.00259117	FALSE
Poliovirus receptor	-2.32545	0.199512	-0.528219	0.600287	0.994051	0.00259117	FALSE
Vitronectin	-0.0494004	0.966338	-0.52712	0.601043	0.994051	0.00259117	FALSE
Complement component C8 beta chain	0.121439	1.08782	0.525228	0.602345	0.994051	0.00259117	FALSE
Pantetheinase	0.703743	1.62873	0.511263	0.611998	0.994051	0.00259117	FALSE
SPARC-like protein 1	0.653601	1.57309	0.491548	0.625745	0.994051	0.00259117	FALSE
Sulfhydryl oxidase 1	0.210447	1.15705	0.491174	0.626007	0.994051	0.00259117	FALSE
Complement component C7	0.107109	1.07707	0.48659	0.629224	0.994051	0.00259117	FALSE
Cholinesterase	-0.0926309	0.937811	-0.485826	0.629761	0.994051	0.00259117	FALSE
Immunoglobulin heavy variable 3-74	0.508344	1.42242	0.483135	0.631653	0.994051	0.00259117	FALSE
Immunoglobulin lambda variable 10-54	-1.91174	0.265771	-0.478046	0.635239	0.994051	0.00259117	FALSE
Prenylcysteine oxidase 1	-0.320695	0.800684	-0.47365	0.638344	0.994051	0.00259117	FALSE
Inhibin beta C chain	0.163987	1.12038	0.464376	0.644915	0.994051	0.00259117	FALSE
Immunoglobulin kappa variable 2-24	0.156883	1.11488	0.457396	0.649879	0.994051	0.00259117	FALSE
Alpha-1-acid glycoprotein 1	-0.0691766	0.953182	-0.448009	0.656582	0.994051	0.00259117	FALSE
Coagulation factor XI	0.511976	1.426	0.442274	0.660691	0.994051	0.00259117	FALSE
Immunoglobulin lambda variable 3-10	-2.05761	0.240214	-0.440935	0.661652	0.994051	0.00259117	FALSE
Immunoglobulin kappa joining 1	0.202969	1.15106	0.438879	0.663128	0.994051	0.00259117	FALSE
Girdin	0.393195	1.3133	0.436573	0.664786	0.994051	0.00259117	FALSE
Immunoglobulin kappa variable 3-20	-0.0684783	0.953643	-0.435177	0.66579	0.994051	0.00259117	FALSE
Fibrinogen gamma chain	0.191245	1.14175	0.434162	0.666521	0.994051	0.00259117	FALSE
Immunoglobulin lambda variable 1-36	-1.31044	0.403198	-0.429122	0.670154	0.994051	0.00259117	FALSE
Pregnancy-specific beta-1-glycoprotein 2	0.158312	1.11598	0.426762	0.671858	0.994051	0.00259117	FALSE
Immunoglobulin kappa variable 1-5	0.121928	1.08819	0.414692	0.680599	0.994051	0.00259117	FALSE
Platelet basic protein	0.317729	1.24637	0.414017	0.68109	0.994051	0.00259117	FALSE
Protein S100-A9	0.343401	1.26874	0.407153	0.686082	0.994051	0.00259117	FALSE
Immunoglobulin kappa variable 2D-28	-0.312618	0.805179	-0.402874	0.689201	0.994051	0.00259117	FALSE
Immunoglobulin kappa variable 2-28	-0.312618	0.805179	-0.402874	0.689201	0.994051	0.00259117	FALSE
Immunoglobulin kappa variable 1D-13	-2.10945	0.231735	-0.401506	0.6902	0.994051	0.00259117	FALSE
Immunoglobulin kappa variable 1-13	-2.10945	0.231735	-0.401506	0.6902	0.994051	0.00259117	FALSE
Immunoglobulin heavy variable 3-43D	2.53873	5.81078	0.40114	0.690467	0.994051	0.00259117	FALSE
Immunoglobulin heavy constant gamma 3	0.605059	1.52104	0.400289	0.691089	0.994051	0.00259117	FALSE
Transmembrane protein 200B	0.088906	1.06356	0.396476	0.693877	0.994051	0.00259117	FALSE
Zinc finger CCCH domain-containing protein 3	0.275713	1.21059	0.388742	0.699544	0.994051	0.00259117	FALSE
Immunoglobulin kappa variable 2D-29	0.912774	1.88266	0.386245	0.701377	0.994051	0.00259117	FALSE
Immunoglobulin kappa variable 1-12	-0.179059	0.883279	-0.381472	0.704887	0.994051	0.00259117	FALSE
Immunoglobulin kappa variable 1D-12	-0.179059	0.883279	-0.381472	0.704887	0.994051	0.00259117	FALSE
Apolipoprotein A-IV	0.112931	1.08142	0.380126	0.705878	0.994051	0.00259117	FALSE
Immunoglobulin lambda variable 3-9	-0.331514	0.794702	-0.37577	0.709088	0.994051	0.00259117	FALSE
Protein AMBP	-0.062106	0.957865	-0.371434	0.712289	0.994051	0.00259117	FALSE
Immunoglobulin kappa variable 3D-11	-0.106383	0.928914	-0.369686	0.713581	0.994051	0.00259117	FALSE
Immunoglobulin kappa variable 3-11	-0.106383	0.928914	-0.369686	0.713581	0.994051	0.00259117	FALSE
Pregnancy-specific beta-1-glycoprotein 6	0.353111	1.27731	0.367408	0.715266	0.994051	0.00259117	FALSE
Zinc-alpha-2-glycoprotein	0.0697479	1.04953	0.3644	0.717493	0.994051	0.00259117	FALSE
Thymosin beta-4	-1.47082	0.360777	-0.362659	0.718783	0.994051	0.00259117	FALSE
Polymeric immunoglobulin receptor	0.133434	1.0969	0.35876	0.721675	0.994051	0.00259117	FALSE
Cathelicidin antimicrobial peptide	-0.159702	0.89521	-0.356426	0.723408	0.994051	0.00259117	FALSE
Myosin-15	0.290884	1.22339	0.35607	0.723673	0.994051	0.00259117	FALSE
Complement C1q subcomponent subunit C	-0.106573	0.928792	-0.348263	0.729482	0.994051	0.00259117	FALSE
Hemoglobin subunit delta	0.652741	1.57215	0.345888	0.731253	0.994051	0.00259117	FALSE
Fibrinogen alpha chain	-0.0960473	0.935593	-0.342854	0.733517	0.994051	0.00259117	FALSE
cDNA FLJ55673 highly similar to Complement factor B	-0.0669493	0.954655	-0.335457	0.739046	0.994051	0.00259117	FALSE
Alpha-1-antitrypsin	0.490072	1.40452	0.334137	0.740035	0.994051	0.00259117	FALSE
Transthyretin	0.214182	1.16005	0.333624	0.740419	0.994051	0.00259117	FALSE
Alpha-2-macroglobulin	0.038782	1.02725	0.331359	0.742116	0.994051	0.00259117	FALSE
Collectin-10	0.384509	1.30542	0.329891	0.743216	0.994051	0.00259117	FALSE
Leucine-rich alpha-2-glycoprotein	-0.076462	0.948381	-0.328031	0.744612	0.994051	0.00259117	FALSE
Putative pregnancy-specific beta-1-glycoprotein 7	-0.915877	0.530021	-0.320636	0.750168	0.994051	0.00259117	FALSE
Cholesteryl ester transfer protein	0.330941	1.25783	0.313726	0.755372	0.994051	0.00259117	FALSE
Pericentriolar material 1 protein	0.176175	1.12988	0.308659	0.759194	0.994051	0.00259117	FALSE
Immunoglobulin heavy variable 3-15	-0.328018	0.79663	-0.305706	0.761426	0.994051	0.00259117	FALSE
ITIH4 protein	-0.0559931	0.961932	-0.305594	0.76151	0.994051	0.00259117	FALSE
Fc of IgG low affinity IIIa receptor isoform 1	0.392513	1.31268	0.305311	0.761724	0.994051	0.00259117	FALSE
Low affinity immunoglobulin gamma Fc region receptor III-A (Fragment)	0.392513	1.31268	0.305311	0.761724	0.994051	0.00259117	FALSE
Glutathione peroxidase	0.326485	1.25395	0.305132	0.76186	0.994051	0.00259117	FALSE
Glutathione peroxidase 3	0.326485	1.25395	0.305132	0.76186	0.994051	0.00259117	FALSE
Low affinity immunoglobulin gamma Fc region receptor III-B	1.52772	2.88329	0.297963	0.767285	0.994051	0.00259117	FALSE
Trypsin-1	1.52022	2.86835	0.289458	0.773737	0.994051	0.00259117	FALSE
Putative trypsin-6	1.52022	2.86835	0.289458	0.773737	0.994051	0.00259117	FALSE
Trypsin-2	1.52022	2.86835	0.289458	0.773737	0.994051	0.00259117	FALSE
Dopamine beta-hydroxylase	-1.41483	0.375053	-0.287289	0.775385	0.994051	0.00259117	FALSE
Immunoglobulin lambda-like polypeptide 1	0.0951216	1.06816	0.273086	0.786203	0.994051	0.00259117	FALSE
Polypeptide N-acetylgalactosaminyltransferase 5	1.1346	2.19557	0.271224	0.787623	0.994051	0.00259117	FALSE
Solute carrier family 12 member 7	-0.179078	0.883267	-0.266235	0.791436	0.994051	0.00259117	FALSE
Immunoglobulin heavy variable 1-58	-0.622926	0.649352	-0.265816	0.791756	0.994051	0.00259117	FALSE
Alpha-1-antitrypsin	-0.0763589	0.948448	-0.264259	0.792947	0.994051	0.00259117	FALSE
Complement component C8 gamma chain	-0.0729105	0.950718	-0.256912	0.798574	0.994051	0.00259117	FALSE
Mannosyl-oligosaccharide 1 2-alpha-mannosidase IA	0.129141	1.09364	0.255363	0.799761	0.994051	0.00259117	FALSE
Fibronectin	-0.0634325	0.956985	-0.246747	0.806375	0.994051	0.00259117	FALSE
Platelet factor 4	0.360661	1.28401	0.243614	0.808784	0.994051	0.00259117	FALSE
Fibrinogen beta chain	-0.068012	0.953952	-0.242811	0.809401	0.994051	0.00259117	FALSE
Complement C1q subcomponent subunit B	-0.0550475	0.962563	-0.240393	0.811262	0.994051	0.00259117	FALSE
Sex hormone-binding globulin	-0.0366681	0.974904	-0.239315	0.812092	0.994051	0.00259117	FALSE
Complement factor H-related protein 5	-0.952168	0.516855	-0.23586	0.814754	0.994051	0.00259117	FALSE
Alpha-1-acid glycoprotein 2	0.0350957	1.02462	0.231504	0.818112	0.994051	0.00259117	FALSE
Inactive glutathione hydrolase 2	0.0564316	1.03989	0.230635	0.818783	0.994051	0.00259117	FALSE
Potassium voltage-gated channel subfamily A member 3	0.0564316	1.03989	0.230635	0.818783	0.994051	0.00259117	FALSE
Putative glutathione hydrolase 3 proenzyme	0.0564316	1.03989	0.230635	0.818783	0.994051	0.00259117	FALSE
Glutathione hydrolase 1 proenzyme	0.0564316	1.03989	0.230635	0.818783	0.994051	0.00259117	FALSE
Potassium voltage-gated channel subfamily A member 2	0.0564316	1.03989	0.230635	0.818783	0.994051	0.00259117	FALSE
Complement factor I	0.0504532	1.03559	0.228584	0.820365	0.994051	0.00259117	FALSE
Cystatin-C	0.0495739	1.03496	0.222624	0.82497	0.994051	0.00259117	FALSE
Matrix metalloproteinase-9	-0.70664	0.612746	-0.222433	0.825117	0.994051	0.00259117	FALSE
Carboxypeptidase N subunit 2	-0.0273545	0.981218	-0.221975	0.825471	0.994051	0.00259117	FALSE
Phosphatidylcholine-sterol acyltransferase	-0.0437627	0.970121	-0.203482	0.839797	0.994051	0.00259117	FALSE
Complement C1r subcomponent-like protein	-0.0481461	0.967178	-0.201533	0.84131	0.994051	0.00259117	FALSE
Tropomyosin alpha-4 chain	-0.104646	0.930033	-0.198941	0.843324	0.994051	0.00259117	FALSE
Heparin cofactor 2	0.049158	1.03466	0.197764	0.844238	0.994051	0.00259117	FALSE
Transgelin-2	-0.0935113	0.937239	-0.189836	0.850405	0.994051	0.00259117	FALSE
Beta-2-microglobulin	-0.0430364	0.97061	-0.179724	0.858283	0.994051	0.00259117	FALSE
Uncharacterized protein (Fragment)	-0.0612286	0.958448	-0.176835	0.860537	0.994051	0.00259117	FALSE
Cystatin-F	0.913517	1.88363	0.172466	0.863947	0.994051	0.00259117	FALSE
Breast cancer anti-estrogen resistance protein 1	-0.0814031	0.945138	-0.171146	0.864978	0.994051	0.00259117	FALSE
Immunoglobulin heavy variable 3-49	-0.207345	0.86613	-0.169755	0.866064	0.994051	0.00259117	FALSE
Probable E3 ubiquitin-protein ligase MARCH10	-0.141435	0.906617	-0.169499	0.866265	0.994051	0.00259117	FALSE
SAA2-SAA4 readthrough	0.0485001	1.03419	0.169278	0.866438	0.994051	0.00259117	FALSE
Cadherin-5	0.146058	1.10654	0.162751	0.87154	0.994051	0.00259117	FALSE
Gelsolin	0.0315835	1.02213	0.162047	0.872091	0.994051	0.00259117	FALSE
Immunoglobulin heavy constant gamma 1	-0.0361452	0.975257	-0.161254	0.872711	0.994051	0.00259117	FALSE
Complement C1r subcomponent	-0.0144053	0.990065	-0.15179	0.880121	0.994051	0.00259117	FALSE
Apolipoprotein(a)	-0.116206	0.922611	-0.150524	0.881113	0.994051	0.00259117	FALSE
Angiotensinogen	0.0178331	1.01244	0.14713	0.883774	0.994051	0.00259117	FALSE
Immunoglobulin heavy constant mu	0.0344622	1.02417	0.144635	0.885731	0.994051	0.00259117	FALSE
ATP-dependent RNA helicase DHX29	0.060843	1.04308	0.142473	0.887427	0.994051	0.00259117	FALSE
Beta-Ala-His dipeptidase	0.058938	1.0417	0.140708	0.888812	0.994051	0.00259117	FALSE
Immunoglobulin lambda variable 3-21	0.0296883	1.02079	0.13209	0.89558	0.994051	0.00259117	FALSE
Trypsin	-0.0307171	0.978934	-0.131341	0.896169	0.994051	0.00259117	FALSE
Sperm equatorial segment protein 1	-0.793427	0.576972	-0.119874	0.905188	0.994051	0.00259117	FALSE
Immunoglobulin kappa variable 1/OR2-108 (non-functional) (Fragment)	0.0371611	1.02609	0.115828	0.908373	0.994051	0.00259117	FALSE
CD5 antigen-like	0.0492009	1.03469	0.115806	0.90839	0.994051	0.00259117	FALSE
Complement C4-A	0.04747	1.03345	0.112752	0.910795	0.994051	0.00259117	FALSE
Ectonucleotide pyrophosphatase/phosphodiesterase family member 2	0.0793687	1.05656	0.108554	0.914103	0.994051	0.00259117	FALSE
Immunoglobulin heavy constant epsilon	-0.044327	0.969742	-0.106878	0.915424	0.994051	0.00259117	FALSE
Coagulation factor V	-0.0169927	0.988291	-0.106775	0.915505	0.994051	0.00259117	FALSE
Ras-related protein Rab-26	-0.0389658	0.973352	-0.106656	0.915599	0.994051	0.00259117	FALSE
Immunoglobulin lambda constant 3	-0.0493472	0.966373	-0.104201	0.917534	0.994051	0.00259117	FALSE
Immunoglobulin lambda constant 2	-0.0493472	0.966373	-0.104201	0.917534	0.994051	0.00259117	FALSE
Leucyl-cystinyl aminopeptidase	0.075446	1.05369	0.090805	0.928104	0.994051	0.00259117	FALSE
F-box only protein 41	-0.180858	0.882178	-0.08988	0.928834	0.994051	0.00259117	FALSE
Apolipoprotein A-V	0.0425124	1.02991	0.0893421	0.929259	0.994051	0.00259117	FALSE
[Protein ADP-ribosylarginine] hydrolase-like protein 1	0.0367979	1.02583	0.0878708	0.930421	0.994051	0.00259117	FALSE
Myosin-9	-0.0531452	0.963833	-0.0843855	0.933174	0.994051	0.00259117	FALSE
Nck-associated protein 1	-0.375308	0.770941	-0.0769478	0.939052	0.994051	0.00259117	FALSE
IQ domain-containing protein M	0.0239335	1.01673	0.0761263	0.939701	0.994051	0.00259117	FALSE
C4b-binding protein alpha chain	0.0145708	1.01015	0.0721939	0.94281	0.994051	0.00259117	FALSE
Interferon-induced very large GTPase 1	0.312323	1.24171	0.0715645	0.943308	0.994051	0.00259117	FALSE
Ceruloplasmin	0.0139059	1.00969	0.0681058	0.946043	0.994051	0.00259117	FALSE
Carboxypeptidase N catalytic chain	-0.0112451	0.992236	-0.0675169	0.946509	0.994051	0.00259117	FALSE
Immunoglobulin lambda variable 1-47	0.0148018	1.01031	0.0654514	0.948143	0.994051	0.00259117	FALSE
P-selectin	-0.237259	0.848356	-0.0651534	0.948379	0.994051	0.00259117	FALSE
DmX-like protein 1	0.238529	1.17979	0.0597276	0.952672	0.995731	0.00185807	FALSE
Plasma kallikrein	-0.00774627	0.994645	-0.04386	0.965236	0.998204	0.000780505	FALSE
Sickle tail protein homolog	-0.22463	0.855814	-0.0406181	0.967804	0.998204	0.000780505	FALSE
Immunoglobulin lambda variable 5-39	0.158762	1.11633	0.0381419	0.969766	0.998204	0.000780505	FALSE
Immunoglobulin lambda variable 5-45	0.158762	1.11633	0.0381419	0.969766	0.998204	0.000780505	FALSE
Vacuolar protein sorting-associated protein 28 homolog	-0.0134558	0.990717	-0.0318679	0.974737	0.998204	0.000780505	FALSE
Immunoglobulin kappa variable 1D-16	0.0453264	1.03192	0.031739	0.974839	0.998204	0.000780505	FALSE
Selenoprotein P	-0.00751097	0.994807	-0.0245181	0.980562	0.998204	0.000780505	FALSE
Complement C5	0.00409941	1.00285	0.0231532	0.981644	0.998204	0.000780505	FALSE
Coagulation factor XIII B chain	0.00465122	1.00323	0.0160219	0.987297	0.998204	0.000780505	FALSE
Pregnancy-specific beta-1-glycoprotein 9	0.0202087	1.01411	0.0154667	0.987737	0.998204	0.000780505	FALSE
Serum amyloid A-2 protein	0.0348111	1.02442	0.00716049	0.994323	0.998204	0.000780505	FALSE
Serum albumin (Fragment)	-0.0368298	0.974795	-0.00664758	0.994729	0.998204	0.000780505	FALSE
Hepatocyte growth factor activator	-0.00401729	0.997219	-0.00527079	0.995821	0.998204	0.000780505	FALSE
Complement C4-B	0.00157315	1.00109	0.00355051	0.997185	0.998204	0.000780505	FALSE
Talin-1	0.00969551	1.00674	0.00337342	0.997325	0.998204	0.000780505	FALSE
Immunoglobulin lambda variable 3-27	-0.00274473	0.998099	-0.00226462	0.998204	0.998204	0.000780505	FALSE
