# Supplementary material for: Maternal plasma proteome profiling of biomarkers and pathogenic mechanisms of early-onset and late-onset preeclampsia
Source: Sci Rep. 2022 Nov 9;12:19099. doi: 10.1038/s41598-022-20658-x (PMC9646706; doi:10.1038/s41598-022-20658-x)
Supplement: Supplementary file 3 — Supplementary Information 3. [file 41598_2022_20658_MOESM3_ESM.xlsx]

## Sheet: 3D Scatterplot
Title: Log2 fold change of detected proteins
ID	log(EOPE vs Healthy pregnancy)	log(LOPE vs Healthy pregnancy)	log(EOPE vs LOPE)	Group
[Protein ADP-ribosylarginine] hydrolase-like protein 1	-0.17374	-0.210538	0.0367979	Non-signficant
A-kinase anchor protein 13	-0.137243	-0.31959	0.182347	Non-signficant
Actin cytoplasmic	-0.440135	-0.805029	0.364894	Non-signficant
Adiponectin	0.140079	-0.125372	0.265451	Non-signficant
Afamin	0.0369061	0.153696	-0.11679	Non-signficant
Alpha-1-acid glycoprotein 1	0.204884	0.274061	-0.0691766	Non-signficant
Alpha-1-acid glycoprotein 2	-0.0910594	-0.126155	0.0350957	Non-signficant
Alpha-1-antichymotrypsin	0.196785	-0.108324	0.305109	Non-signficant
Alpha-1-antitrypsin	-2.3929	0.0695459	-0.0763589	Non-signficant
Alpha-1-antitrypsin	-2.3929	0.0695459	0.490072	Non-signficant
Alpha-1-antitrypsin	-2.3929	-2.88297	-0.0763589	Non-signficant
Alpha-1-antitrypsin	-2.3929	-2.88297	0.490072	Non-signficant
Alpha-1-antitrypsin	-0.00681304	0.0695459	-0.0763589	Non-signficant
Alpha-1-antitrypsin	-0.00681304	0.0695459	0.490072	Non-signficant
Alpha-1-antitrypsin	-0.00681304	-2.88297	-0.0763589	Non-signficant
Alpha-1-antitrypsin	-0.00681304	-2.88297	0.490072	Non-signficant
Alpha-1B-glycoprotein	0.0962558	0.20766	-0.111404	Non-signficant
Alpha-2-HS-glycoprotein	-0.230318	-0.14359	-0.0867282	Non-signficant
Alpha-2-macroglobulin	0.344829	0.306047	0.038782	EOPE
Amiloride-sensitive amine oxidase [copper-containing]	-0.0573546	-2.69118	2.63383	LOPE
Angiotensinogen	-0.337902	-0.355735	0.0178331	EOPE
Antithrombin-III	0.0134025	-0.137777	0.151179	Non-signficant
APOC4-APOC2 readthrough (NMD candidate)	0.564408	0.898488	-0.334079	EOPE & LOPE
Apolipoprotein A-I	0.0626344	0.269292	-0.206658	Non-signficant
Apolipoprotein A-II	-0.0878489	0.0252167	-0.113066	Non-signficant
Apolipoprotein A-IV	0.199679	0.086748	0.112931	Non-signficant
Apolipoprotein A-V	-0.222007	-0.26452	0.0425124	Non-signficant
Apolipoprotein B-100	0.076519	0.312013	-0.235494	Non-signficant
Apolipoprotein C-I	-0.223069	0.138936	-0.362005	Non-signficant
Apolipoprotein C-III	0.328531	0.660608	-0.332077	LOPE
Apolipoprotein C-IV	-0.0453339	0.904654	-0.949988	Non-signficant
Apolipoprotein D	0.36222	0.0627425	0.299478	Non-signficant
Apolipoprotein E	0.443718	0.705797	-0.262079	EOPE & LOPE
Apolipoprotein F	0.113288	0.359125	-0.245836	Non-signficant
Apolipoprotein L1	-0.175691	-0.580149	0.404458	Non-signficant
Apolipoprotein M	0.0178993	0.168249	-0.15035	Non-signficant
Apolipoprotein(a)	-0.170196	-0.0539897	-0.116206	Non-signficant
Armadillo-like helical domain-containing protein 3	1.79985	-0.730499	2.53035	Non-signficant
ATP-dependent RNA helicase DHX29	-1.03918	-1.10002	0.060843	Non-signficant
Attractin	-0.0815088	0.0151639	-0.0966728	Non-signficant
B-cell differentiation antigen CD72	3.68179	-1.90825	5.59004	Non-signficant
Beta-2-glycoprotein 1	-0.243072	0.0730228	-0.316094	Non-signficant
Beta-2-microglobulin	0.702369	0.745405	-0.0430364	EOPE
Beta-Ala-His dipeptidase	-0.0217575	-0.0806956	0.058938	Non-signficant
Biotinidase	-0.326163	-0.00634132	-0.319822	Non-signficant
BolA-like protein 2	-0.0437575	0.198317	-0.242074	Non-signficant
BolA-like protein 2 (Fragment)	-0.0437575	0.198317	-0.242074	Non-signficant
BOLA2-SMG1P6 readthrough	-0.0437575	0.198317	-0.242074	Non-signficant
Bone marrow proteoglycan	-0.44427	-0.154096	-0.290174	Non-signficant
Breast cancer anti-estrogen resistance protein 1	-0.144294	-0.0628911	-0.0814031	Non-signficant
Brefeldin A-inhibited guanine nucleotide-exchange protein 3	0.179107	-0.469849	0.648956	Non-signficant
C-reactive protein	1.45161	0.977353	0.474256	Non-signficant
C4b-binding protein alpha chain	0.115056	0.100486	0.0145708	Non-signficant
C4b-binding protein beta chain	-0.0844354	0.0922405	-0.176676	Non-signficant
Cadherin-5	-0.642889	-0.788947	0.146058	Non-signficant
Carbonic anhydrase 1	0.386176	-1.07933	1.4655	Non-signficant
Carboxypeptidase B2	-0.120314	0.0485598	-0.168873	Non-signficant
Carboxypeptidase N catalytic chain	0.31609	0.327335	-0.0112451	Non-signficant
Carboxypeptidase N subunit 2	0.446901	0.474255	-0.0273545	EOPE & LOPE
Cathelicidin antimicrobial peptide	-0.0758717	0.08383	-0.159702	Non-signficant
CD44 antigen	-0.423865	0.134774	-0.55864	Non-signficant
CD5 antigen-like	-0.361953	-0.411154	0.0492009	Non-signficant
cDNA FLJ55673 highly similar to Complement factor B	-0.115411	-0.0484619	-0.0669493	Non-signficant
Centrosomal protein of 192 kDa	-0.715797	-3.62283	2.90703	Non-signficant
Ceruloplasmin	0.218104	0.204198	0.0139059	Non-signficant
Cholesteryl ester transfer protein	-0.25032	-0.581261	0.330941	Non-signficant
Cholinesterase	-0.280326	-0.187696	-0.0926309	Non-signficant
Chorionic somatomammotropin hormone	1.06267	0.775504	0.287162	Non-signficant
Clusterin	0.0226645	0.155553	-0.132889	Non-signficant
Coagulation factor IX	-0.159269	0.0829396	-0.242209	Non-signficant
Coagulation factor V	0.362071	0.379063	-0.0169927	Non-signficant
Coagulation factor X	0.34405	-0.198444	0.542494	Non-signficant
Coagulation factor XI	0.745645	0.233669	0.511976	Non-signficant
Coagulation factor XII	-0.121629	0.29408	-0.415709	Non-signficant
Coagulation factor XIII A chain	0.893266	-5.40418	6.29745	Non-signficant
Coagulation factor XIII B chain	-0.0636967	-0.0683479	0.00465122	Non-signficant
Collectin-10	0.654349	0.26984	0.384509	Non-signficant
Complement C1q subcomponent subunit A	-0.107951	0.128079	-0.23603	Non-signficant
Complement C1q subcomponent subunit B	0.129873	0.184921	-0.0550475	Non-signficant
Complement C1q subcomponent subunit C	0.0789462	0.185519	-0.106573	Non-signficant
Complement C1r subcomponent	0.333045	0.34745	-0.0144053	EOPE & LOPE
Complement C1r subcomponent-like protein	0.0819956	0.130142	-0.0481461	Non-signficant
Complement C1s subcomponent	0.28643	0.363309	-0.0768793	Non-signficant
Complement C2	0.157412	0.494702	-0.33729	Non-signficant
Complement C3	-0.0792644	0.0190522	-0.0983167	Non-signficant
Complement C4-A	-0.199452	-0.246922	0.04747	Non-signficant
Complement C4-B	-0.300133	-0.301706	0.00157315	Non-signficant
Complement C5	0.0307956	0.0266962	0.00409941	Non-signficant
Complement component C6	-0.0696413	0.0423325	-0.111974	Non-signficant
Complement component C7	-0.0310846	-0.138193	0.107109	Non-signficant
Complement component C8 alpha chain	-0.134636	0.0117239	-0.146359	Non-signficant
Complement component C8 beta chain	0.126937	0.00549859	0.121439	Non-signficant
Complement component C8 gamma chain	-0.0766668	-0.0037563	-0.0729105	Non-signficant
Complement component C9	-0.0277339	0.207336	-0.23507	Non-signficant
Complement factor D	1.33165	1.4909	-0.15925	EOPE & LOPE
Complement factor H	0.613785	-0.777536	1.39132	Non-signficant
Complement factor H	0.613785	-0.777536	-0.177419	Non-signficant
Complement factor H	0.613785	0.234189	1.39132	Non-signficant
Complement factor H	0.613785	0.234189	-0.177419	Non-signficant
Complement factor H	0.0567697	-0.777536	1.39132	Non-signficant
Complement factor H	0.0567697	-0.777536	-0.177419	Non-signficant
Complement factor H	0.0567697	0.234189	1.39132	Non-signficant
Complement factor H	0.0567697	0.234189	-0.177419	Non-signficant
Complement factor H-related protein 4	-0.399509	1.16697	-1.56648	Non-signficant
Complement factor H-related protein 5	2.21622	3.16839	-0.952168	Non-signficant
Complement factor I	0.112267	0.0618136	0.0504532	Non-signficant
Corticosteroid-binding globulin	-0.370876	-0.0668087	-0.304068	Non-signficant
Cystatin-C	0.739409	0.689835	0.0495739	EOPE
Cystatin-F	-0.228519	-1.14204	0.913517	Non-signficant
Cysteine-rich secretory protein 3	0.432189	-0.247101	0.679291	Non-signficant
Cytoplasmic dynein 1 heavy chain 1	-0.129287	-3.50275	3.37347	Non-signficant
Dermcidin	-0.199306	-5.60883	5.40952	Non-signficant
Disintegrin and metalloproteinase domain-containing protein 12	-0.483491	-0.0365462	-0.446945	Non-signficant
DmX-like protein 1	1.14157	0.903042	0.238529	Non-signficant
Dopamine beta-hydroxylase	-0.781179	0.633654	-1.41483	Non-signficant
Ectonucleoside triphosphate diphosphohydrolase 2	0.0338136	0.920208	-0.886394	Non-signficant
Ectonucleotide pyrophosphatase/phosphodiesterase family member 2	2.17783	2.09846	0.0793687	EOPE
Endothelial protein C receptor	0.0716695	0.319463	-0.247794	Non-signficant
Exportin-5	0.215066	-0.367184	0.58225	Non-signficant
Extracellular matrix protein 1	-0.207384	-0.018459	-0.188925	Non-signficant
F-box only protein 41	-0.529375	-0.348517	-0.180858	Non-signficant
Fc of IgG low affinity IIIa receptor isoform 1	0.577687	0.185175	0.392513	Non-signficant
Fetuin-B	-0.559087	0.178947	-0.738034	Non-signficant
Fibrinogen alpha chain	0.408758	0.504805	-0.0960473	Non-signficant
Fibrinogen beta chain	0.467377	0.535389	-0.068012	Non-signficant
Fibrinogen gamma chain	0.572527	0.381283	0.191245	Non-signficant
Fibronectin	1.07027	1.1337	-0.0634325	EOPE & LOPE
Fibulin-1	0.0264134	0.435538	-0.257828	Non-signficant
Fibulin-1	0.0264134	0.435538	0.559201	Non-signficant
Fibulin-1	0.0264134	-0.532787	-0.257828	Non-signficant
Fibulin-1	0.0264134	-0.532787	0.559201	Non-signficant
Fibulin-1	0.177709	0.435538	-0.257828	Non-signficant
Fibulin-1	0.177709	0.435538	0.559201	Non-signficant
Fibulin-1	0.177709	-0.532787	-0.257828	Non-signficant
Fibulin-1	0.177709	-0.532787	0.559201	Non-signficant
Ficolin-3	-0.781447	-0.54921	-0.232238	Non-signficant
Galectin-3-binding protein	-0.289078	0.33848	-0.627558	Non-signficant
Gamma-tubulin complex component 6	0.436455	-0.339733	0.776188	Non-signficant
Gelsolin	-0.251844	-0.283427	0.0315835	Non-signficant
Girdin	-0.743114	-1.13631	0.393195	Non-signficant
Glutathione hydrolase 1 proenzyme	0.0432236	-0.0132079	0.0564316	Non-signficant
Glutathione peroxidase	-0.115848	-0.442332	0.326485	Non-signficant
Glutathione peroxidase 3	-0.115848	-0.442332	0.326485	Non-signficant
Glyceraldehyde-3-phosphate dehydrogenase	1.26164	-2.04816	3.3098	Non-signficant
Glycoprotein hormones alpha chain	9.70852	4.60805	5.10048	Non-signficant
GTPase-activating protein and VPS9 domain-containing protein 1	-1.64931	-1.09404	-0.555269	Non-signficant
Haptoglobin-related protein	-0.225153	0.132856	-0.35801	Non-signficant
Hemoglobin subunit alpha	0.511269	-0.610214	1.12148	Non-signficant
Hemoglobin subunit alpha	0.511269	-0.610214	0.69453	Non-signficant
Hemoglobin subunit alpha	0.511269	-0.237719	1.12148	Non-signficant
Hemoglobin subunit alpha	0.511269	-0.237719	0.69453	Non-signficant
Hemoglobin subunit alpha	0.456811	-0.610214	1.12148	Non-signficant
Hemoglobin subunit alpha	0.456811	-0.610214	0.69453	Non-signficant
Hemoglobin subunit alpha	0.456811	-0.237719	1.12148	Non-signficant
Hemoglobin subunit alpha	0.456811	-0.237719	0.69453	Non-signficant
Hemoglobin subunit beta	0.363409	-0.57122	0.934628	Non-signficant
Hemoglobin subunit delta	1.05666	0.403921	0.652741	Non-signficant
Hemopexin	-0.285555	-0.401315	0.11576	EOPE & LOPE
Heparin cofactor 2	-0.534387	-0.583545	0.049158	Non-signficant
Hepatocyte growth factor activator	2.72403	2.72805	-0.00401729	EOPE
Hepatocyte growth factor-like protein	-0.0808166	0.44278	-0.523597	Non-signficant
Histidine-rich glycoprotein	0.810571	0.95745	-0.146879	EOPE & LOPE
Histone H2B type 1-M	9.86192	7.68358	2.17833	EOPE
Histone H2B type F-S	9.86192	7.68358	2.17833	EOPE
Hornerin	-1.6689	0.0624087	-1.73131	Non-signficant
Hyaluronan-binding protein 2	-0.125913	0.127941	-0.253854	Non-signficant
Hydrocephalus-inducing protein homolog	0.162093	1.3273	-1.16521	Non-signficant
IgGFc-binding protein	0.326178	0.648219	-0.322041	Non-signficant
Immunoglobulin heavy constant alpha 1	-0.0356087	0.142212	-0.177821	Non-signficant
Immunoglobulin heavy constant delta	0.0455179	-0.649903	0.695421	Non-signficant
Immunoglobulin heavy constant epsilon	-0.173315	-0.128988	-0.044327	Non-signficant
Immunoglobulin heavy constant gamma 1	-0.442612	-0.406467	-0.0361452	Non-signficant
Immunoglobulin heavy constant gamma 2	-0.521816	-0.958105	0.436288	Non-signficant
Immunoglobulin heavy constant gamma 3	-1.31878	-1.92384	0.605059	Non-signficant
Immunoglobulin heavy constant gamma 4	-0.797516	-0.381903	-0.415613	Non-signficant
Immunoglobulin heavy constant mu	-0.0905139	-0.124976	0.0344622	Non-signficant
Immunoglobulin heavy joining 2 (Fragment)	-3.90552	-0.195242	-3.71028	Non-signficant
Immunoglobulin heavy variable 1-18	-1.24195	-2.32408	1.08213	Non-signficant
Immunoglobulin heavy variable 1-58	-1.13519	-0.51226	-0.622926	Non-signficant
Immunoglobulin heavy variable 1/OR15-1 (non-functional) (Fragment)	-0.189167	-4.02591	3.83674	LOPE & EOPE/LOPE
Immunoglobulin heavy variable 2-26	-0.620836	-1.1845	0.563666	Non-signficant
Immunoglobulin heavy variable 2-70 (Fragment)	4.02235	6.51214	-2.48979	Non-signficant
Immunoglobulin heavy variable 3-15	-0.56275	-0.234732	-0.328018	Non-signficant
Immunoglobulin heavy variable 3-35 (non-functional) (Fragment)	2.07028	-2.99919	5.06947	Non-signficant
Immunoglobulin heavy variable 3-43D	2.00598	-0.532747	2.53873	Non-signficant
Immunoglobulin heavy variable 3-49	-0.779006	-0.571662	-0.207345	Non-signficant
Immunoglobulin heavy variable 3-64	-0.17851	0.453203	-0.631714	Non-signficant
Immunoglobulin heavy variable 3-66	0.015097	0.241167	-0.22607	Non-signficant
Immunoglobulin heavy variable 3-7	-0.100081	-0.39725	0.297169	Non-signficant
Immunoglobulin heavy variable 3-74	0.815105	0.306761	0.508344	Non-signficant
Immunoglobulin heavy variable 4-4	-4.25015	0.545275	-4.79543	Non-signficant
Immunoglobulin heavy variable 5-10-1	-5.71394	1.2656	-6.97954	Non-signficant
Immunoglobulin heavy variable 5-51	-0.310975	0.019938	-0.330913	Non-signficant
Immunoglobulin heavy variable 6-1	-0.27616	-1.15433	0.878172	LOPE
Immunoglobulin heavy variable 7-4-1	-0.560591	-0.00363954	-0.556951	Non-signficant
Immunoglobulin J chain	-0.0142038	0.185915	-0.200119	Non-signficant
Immunoglobulin kappa constant	-0.250859	-0.0851927	-0.165666	Non-signficant
Immunoglobulin kappa joining 1	0.303067	0.100097	0.202969	Non-signficant
Immunoglobulin kappa joining 3 (Fragment)	0.110365	-3.68517	3.79554	Non-signficant
Immunoglobulin kappa joining 4 (Fragment)	0.000136568	0.555585	-0.555448	Non-signficant
Immunoglobulin kappa variable 1-12	-0.405766	-0.226706	-0.179059	Non-signficant
Immunoglobulin kappa variable 1-13	8.39961	10.5091	-2.10945	Non-signficant
Immunoglobulin kappa variable 1-16	-0.35198	0.243325	-0.595304	Non-signficant
Immunoglobulin kappa variable 1-33	-0.322585	-0.163147	-0.159438	Non-signficant
Immunoglobulin kappa variable 1-37 (non-functional) (Fragment)	-0.311996	-0.125696	-0.1863	Non-signficant
Immunoglobulin kappa variable 1-39	0.257028	-0.594857	0.851886	Non-signficant
Immunoglobulin kappa variable 1-5	-0.344243	-0.466171	0.121928	Non-signficant
Immunoglobulin kappa variable 1-6	-0.0941461	0.14201	-0.236156	Non-signficant
Immunoglobulin kappa variable 1-9	-0.828598	-0.0232725	-0.805325	EOPE
Immunoglobulin kappa variable 1/OR2-108 (non-functional) (Fragment)	-0.31332	-0.350481	0.0371611	Non-signficant
Immunoglobulin kappa variable 1D-12	-0.405766	-0.226706	-0.179059	Non-signficant
Immunoglobulin kappa variable 1D-13	8.39961	10.5091	-2.10945	Non-signficant
Immunoglobulin kappa variable 1D-16	-0.916177	-0.961503	0.0453264	Non-signficant
Immunoglobulin kappa variable 1D-33	-0.322585	-0.163147	-0.159438	Non-signficant
Immunoglobulin kappa variable 1D-39	0.257028	-0.594857	0.851886	Non-signficant
Immunoglobulin kappa variable 2-24	-0.725062	-0.881945	0.156883	Non-signficant
Immunoglobulin kappa variable 2-28	-0.727195	-0.414576	-0.312618	Non-signficant
Immunoglobulin kappa variable 2-30	1.00064	-5.83626	6.83691	Non-signficant
Immunoglobulin kappa variable 2D-28	-0.727195	-0.414576	-0.312618	Non-signficant
Immunoglobulin kappa variable 2D-29	0.542544	-0.370229	0.912774	Non-signficant
Immunoglobulin kappa variable 2D-30	0.50463	1.00246	-0.497827	Non-signficant
Immunoglobulin kappa variable 3-11	-0.335404	-0.229021	-0.106383	Non-signficant
Immunoglobulin kappa variable 3-20	-0.273661	-0.205182	-0.0684783	Non-signficant
Immunoglobulin kappa variable 3D-11	-0.335404	-0.229021	-0.106383	Non-signficant
Immunoglobulin kappa variable 3D-15	-0.130925	-0.724063	0.593138	Non-signficant
Immunoglobulin kappa variable 3D-20	-0.263069	-0.373743	0.110674	Non-signficant
Immunoglobulin kappa variable 4-1	-0.0911341	-0.287265	0.19613	Non-signficant
Immunoglobulin kappa variable 6-21	-0.209494	-0.573724	0.364229	Non-signficant
Immunoglobulin kappa variable 6D-21	0.0151177	-1.01042	1.02554	Non-signficant
Immunoglobulin lambda constant 2	-0.11184	-0.0624929	-0.0493472	Non-signficant
Immunoglobulin lambda constant 3	-0.11184	-0.0624929	-0.0493472	Non-signficant
Immunoglobulin lambda constant 7	-0.421733	0.134934	-0.556667	Non-signficant
Immunoglobulin lambda joining 3 (Fragment)	-0.722411	-1.22646	0.504047	Non-signficant
Immunoglobulin lambda variable 1-36	-0.30469	1.00575	-1.31044	Non-signficant
Immunoglobulin lambda variable 1-47	-0.292797	-0.307599	0.0148018	Non-signficant
Immunoglobulin lambda variable 1-51	-0.372828	0.351748	-0.724576	Non-signficant
Immunoglobulin lambda variable 10-54	-3.9367	-2.02496	-1.91174	Non-signficant
Immunoglobulin lambda variable 2-11	-0.12565	0.935244	-1.06089	Non-signficant
Immunoglobulin lambda variable 2-18	-1.12884	-3.04958	1.92074	Non-signficant
Immunoglobulin lambda variable 2-8	-1.14372	-0.579676	-0.564046	Non-signficant
Immunoglobulin lambda variable 3-10	-0.643351	1.41426	-2.05761	Non-signficant
Immunoglobulin lambda variable 3-19	0.0327837	0.266277	-0.233493	Non-signficant
Immunoglobulin lambda variable 3-21	-0.994083	-1.02377	0.0296883	EOPE & LOPE
Immunoglobulin lambda variable 3-27	1.02682	1.02956	-0.00274473	Non-signficant
Immunoglobulin lambda variable 3-9	-1.30552	-0.974004	-0.331514	Non-signficant
Immunoglobulin lambda variable 4-69	0.0903802	0.400016	-0.309635	Non-signficant
Immunoglobulin lambda variable 5-39	0.679923	0.52116	0.158762	Non-signficant
Immunoglobulin lambda variable 5-45	0.679923	0.52116	0.158762	Non-signficant
Immunoglobulin lambda variable 6-57	-0.518853	0.319397	-0.838251	Non-signficant
Immunoglobulin lambda variable 7-43	1.85087	-0.583826	2.4347	Non-signficant
Immunoglobulin lambda variable 7-46	-0.155307	3.01083	-3.16614	Non-signficant
Immunoglobulin lambda variable 8-61	0.109839	-0.701569	0.811408	Non-signficant
Immunoglobulin lambda variable 9-49	-4.96634	-8.24108	3.27474	Non-signficant
Immunoglobulin lambda-like polypeptide 1	-0.418589	-0.513711	0.0951216	Non-signficant
Immunoglobulin lambda-like polypeptide 5	-0.551519	-0.367986	-0.183533	Non-signficant
Inactive glutathione hydrolase 2	0.0432236	-0.0132079	0.0564316	Non-signficant
Inhibin beta C chain	0.791162	0.627175	0.163987	Non-signficant
Insulin-like growth factor-binding protein 3	-0.147302	0.496372	-0.643674	Non-signficant
Insulin-like growth factor-binding protein 4	4.248	4.91273	-0.664737	EOPE & LOPE
Insulin-like growth factor-binding protein complex acid labile subunit	-0.290281	0.0157724	-0.306054	Non-signficant
Inter-alpha-trypsin inhibitor heavy chain H1	0.0114592	0.19425	-0.182791	Non-signficant
Inter-alpha-trypsin inhibitor heavy chain H2	0.265774	0.372287	-0.106513	LOPE
Inter-alpha-trypsin inhibitor heavy chain H3	0.678239	0.431153	0.247086	EOPE
Inter-alpha-trypsin inhibitor heavy chain H4	0.199393	0.622403	-0.42301	Non-signficant
Interferon-induced very large GTPase 1	-1.05949	-1.37181	0.312323	Non-signficant
Interleukin-1 receptor accessory protein	0.424651	1.06621	-0.641561	Non-signficant
IQ domain-containing protein M	-0.744696	-0.768629	0.0239335	Non-signficant
ITIH4 protein	0.245641	0.301634	-0.0559931	Non-signficant
Kallistatin	-0.104328	0.0294523	-0.13378	Non-signficant
Kininogen-1	0.00578657	0.0944203	-0.0886337	Non-signficant
L-lactate dehydrogenase B chain	2.05198	-2.59097	4.64295	Non-signficant
Leucine-rich alpha-2-glycoprotein	-0.0801679	-0.00370587	-0.076462	Non-signficant
Leucyl-cystinyl aminopeptidase	0.0145567	-0.0608893	0.075446	Non-signficant
Lipopolysaccharide-binding protein	-0.105118	-0.69989	0.594772	Non-signficant
Low affinity immunoglobulin epsilon Fc receptor	7.03045	-0.749268	7.77971	Non-signficant
Low affinity immunoglobulin gamma Fc region receptor III-A (Fragment)	0.577687	0.185175	0.392513	Non-signficant
Low affinity immunoglobulin gamma Fc region receptor III-B	-2.06732	-3.59503	1.52772	Non-signficant
Lumican	0.179248	0.397872	-0.218624	Non-signficant
Lysozyme C	0.526096	-0.00440543	0.530501	Non-signficant
Macrophage colony-stimulating factor 1 receptor	-0.5079	0.319836	-0.827736	Non-signficant
Mannan-binding lectin serine protease 1	0.174809	0.518993	-0.344184	Non-signficant
Mannan-binding lectin serine protease 2	0.246093	0.828048	-0.581954	LOPE
Mannose-binding protein C	0.846833	1.53201	-0.68518	Non-signficant
Mannosyl-oligosaccharide 1 2-alpha-mannosidase IA	1.44114	1.312	0.129141	Non-signficant
MAP/microtubule affinity-regulating kinase 3	-0.435717	-0.982586	0.546869	Non-signficant
Matrix metalloproteinase-9	-5.63002	-4.92338	-0.70664	Non-signficant
Melanotransferrin	1.76416	1.08593	0.678223	Non-signficant
Monocyte differentiation antigen CD14	-0.064447	0.275881	-0.340328	Non-signficant
Myosin-15	-0.593445	-0.884329	0.290884	Non-signficant
Myosin-9	-0.952941	-0.899795	-0.0531452	Non-signficant
N-acetylmuramoyl-L-alanine amidase	0.540006	0.777468	-0.237462	LOPE
Nck-associated protein 1	1.45348	1.82878	-0.375308	Non-signficant
Nucleolar protein 8	-0.955297	-3.03001	2.07471	Non-signficant
P-selectin	3.71042	3.94768	-0.237259	Non-signficant
Palmitoleoyl-protein carboxylesterase NOTUM	-0.498507	-0.0307022	-0.467804	Non-signficant
Pantetheinase	-0.418815	-1.12256	0.703743	Non-signficant
Pappalysin-1	-0.0371545	0.16715	-0.204305	Non-signficant
Pappalysin-2	10.6575	6.77623	3.88132	EOPE
Peptidase inhibitor 16	-0.168891	2.67348	-2.84237	Non-signficant
Pericentriolar material 1 protein	1.24627	1.07009	0.176175	Non-signficant
Peroxiredoxin-2	2.67972	-5.81395	8.49366	Non-signficant
Phosphatidylcholine-sterol acyltransferase	0.232632	0.276395	-0.0437627	Non-signficant
Phosphatidylinositol-glycan-specific phospholipase D	-0.247045	0.05849	-0.305535	Non-signficant
Phospholipid transfer protein	0.0176519	0.282845	-0.265193	Non-signficant
Pigment epithelium-derived factor	0.0253719	0.247302	-0.221931	Non-signficant
Plasma kallikrein	-0.371255	-0.363509	-0.00774627	Non-signficant
Plasma protease C1 inhibitor	-0.627239	-0.0571123	-0.570127	Non-signficant
Plasma serine protease inhibitor	1.41941	0.286928	1.13248	EOPE
Plasminogen	-0.133841	0.0209675	-0.154809	Non-signficant
Platelet basic protein	-0.101284	-0.419013	0.317729	Non-signficant
Platelet factor 4	-1.1195	-1.48016	0.360661	Non-signficant
Platelet glycoprotein Ib alpha chain	-0.3928	0.225069	-0.617868	Non-signficant
Platelet glycoprotein V	-7.34836	1.08749	-8.43585	Non-signficant
Poliovirus receptor	-1.72611	0.599343	-2.32545	Non-signficant
Polymeric immunoglobulin receptor	0.243861	0.110427	0.133434	Non-signficant
Polypeptide N-acetylgalactosaminyltransferase 5	2.2863	1.1517	1.1346	Non-signficant
Potassium voltage-gated channel subfamily A member 2	0.0432236	-0.0132079	0.0564316	Non-signficant
Potassium voltage-gated channel subfamily A member 3	0.0432236	-0.0132079	0.0564316	Non-signficant
Pregnancy zone protein	-0.918753	0.0359266	-0.95468	Non-signficant
Pregnancy-specific beta-1-glycoprotein 2	-0.135576	-0.293888	0.158312	Non-signficant
Pregnancy-specific beta-1-glycoprotein 3	1.28271	-0.28194	1.56465	Non-signficant
Pregnancy-specific beta-1-glycoprotein 5	-0.305761	0.745185	-1.05095	Non-signficant
Pregnancy-specific beta-1-glycoprotein 6	-0.501086	-0.854196	0.353111	Non-signficant
Pregnancy-specific beta-1-glycoprotein 9	0.0288203	0.00861165	0.0202087	Non-signficant
Prenylcysteine oxidase 1	-0.770694	-0.449998	-0.320695	Non-signficant
Probable E3 ubiquitin-protein ligase MARCH10	0.0490419	0.190477	-0.141435	Non-signficant
Prolyl endopeptidase-like	2.65307	0.268218	2.38485	Non-signficant
Prostaglandin-H2 D-isomerase	-2.95317	0.457075	-3.41025	Non-signficant
Protein AMBP	0.46609	0.528196	-0.062106	EOPE & LOPE
Protein CC2D2B	2.57993	0.680421	1.89951	Non-signficant
Protein disulfide-isomerase	-0.139684	-0.952087	0.812403	Non-signficant
Protein S100-A8	-0.925623	-0.335168	-0.590454	Non-signficant
Protein S100-A9	0.286071	-0.0573301	0.343401	Non-signficant
Protein Z-dependent protease inhibitor	-0.197867	-0.380264	0.182397	Non-signficant
Proteoglycan 4	-0.874971	0.778434	-1.65341	Non-signficant
Prothrombin	0.195103	0.403804	-0.208701	Non-signficant
Putative glutathione hydrolase 3 proenzyme	0.0432236	-0.0132079	0.0564316	Non-signficant
Putative heat shock protein HSP 90-alpha A5	3.13541	-1.23447	4.36988	Non-signficant
Putative pregnancy-specific beta-1-glycoprotein 7	-4.87289	-3.95701	-0.915877	Non-signficant
Putative trypsin-6	-0.63238	-2.1526	1.52022	Non-signficant
Pyruvate dehydrogenase protein X component mitochondrial	0.821932	1.66743	-0.845497	LOPE
Ras-related protein Rab-26	0.147744	0.18671	-0.0389658	Non-signficant
Retinoic acid receptor responder protein 2	8.03758	4.00277	4.03481	Non-signficant
Retinol-binding protein	0.458459	0.0500289	0.40843	Non-signficant
SAA2-SAA4 readthrough	-0.222771	-0.271271	0.0485001	Non-signficant
Selenoprotein P	-0.127628	-0.120117	-0.00751096	Non-signficant
Serotransferrin	-0.391436	-0.141921	-0.249515	EOPE
Serpin A11	-1.3707	5.66052	-7.03122	Non-signficant
Serum albumin (Fragment)	-3.75753	-3.7207	-0.0368298	Non-signficant
Serum amyloid A-1 protein	1.62883	1.10746	0.521371	Non-signficant
Serum amyloid A-2 protein	7.29297	7.25815	0.0348111	Non-signficant
Serum amyloid P-component	0.224781	0.379305	-0.154524	Non-signficant
Serum paraoxonase/arylesterase 1	0.133023	0.483444	-0.350422	Non-signficant
Serum paraoxonase/lactonase 3	4.88273	2.16035	2.72238	Non-signficant
Sex hormone-binding globulin	-0.302629	-0.265961	-0.0366681	Non-signficant
Sickle tail protein homolog	-2.32901	-2.10438	-0.22463	Non-signficant
Signal-induced proliferation-associated 1-like protein 1	0.179182	-7.92753	8.10671	Non-signficant
Solute carrier family 12 member 7	-0.24303	-0.0639516	-0.179078	Non-signficant
Solute carrier family 25 member 35	-0.122966	0.0888045	-0.21177	Non-signficant
SPARC	-2.04721	-6.5134	4.46619	Non-signficant
SPARC-like protein 1	0.510956	-0.142645	0.653601	Non-signficant
Sperm equatorial segment protein 1	0.939295	1.73272	-0.793427	Non-signficant
Sulfhydryl oxidase 1	0.231064	0.0206173	0.210447	Non-signficant
Sushi von Willebrand factor type A EGF and pentraxin domain-containing protein 1	-2.64879	-0.465516	-2.18328	EOPE
T cell receptor alpha variable 38-1	0.529719	-5.69162	6.22134	Non-signficant
T cell receptor alpha variable 38-2/delta variable 8	0.529719	-5.69162	6.22134	Non-signficant
Talin-1	-3.57948	-3.58918	0.00969551	Non-signficant
Tetraspanin	-4.06422	-0.00509023	-4.05913	Non-signficant
Thrombospondin-1	-0.356058	-1.4042	1.04814	Non-signficant
Thrombospondin-4	-0.610112	0.1819	-0.792013	Non-signficant
Thymosin beta-4	-10.9893	-9.5185	-1.47082	EOPE
Thyroxine-binding globulin	-0.272655	-0.122275	-0.15038	Non-signficant
Transforming growth factor-beta-induced protein ig-h3	-0.071307	0.133017	-0.204324	Non-signficant
Transgelin-2	-0.698914	-0.605403	-0.0935113	Non-signficant
Transmembrane protein 200B	0.0509048	-0.0380013	0.088906	Non-signficant
Transthyretin	-0.153848	-0.36803	0.214182	Non-signficant
Tropomyosin alpha-4 chain	-0.450498	-0.345852	-0.104646	Non-signficant
Trypsin	0.125321	0.156038	-0.0307171	Non-signficant
Trypsin-1	-0.63238	-2.1526	1.52022	Non-signficant
Trypsin-2	-0.63238	-2.1526	1.52022	Non-signficant
Tyrosine-protein phosphatase non-receptor type 6	-0.492031	-1.66562	1.17359	Non-signficant
Uncharacterized protein (Fragment)	1.13006	-0.038165	1.16822	Non-signficant
Uncharacterized protein (Fragment)	1.13006	-0.038165	-0.0612286	Non-signficant
Uncharacterized protein (Fragment)	1.13006	-0.352675	1.16822	Non-signficant
Uncharacterized protein (Fragment)	1.13006	-0.352675	-0.0612286	Non-signficant
Uncharacterized protein (Fragment)	-0.413903	-0.038165	1.16822	Non-signficant
Uncharacterized protein (Fragment)	-0.413903	-0.038165	-0.0612286	Non-signficant
Uncharacterized protein (Fragment)	-0.413903	-0.352675	1.16822	Non-signficant
Uncharacterized protein (Fragment)	-0.413903	-0.352675	-0.0612286	Non-signficant
Vacuolar protein sorting-associated protein 28 homolog	-0.189094	-0.175638	-0.0134558	Non-signficant
Vascular endothelial growth factor receptor 3	-5.04838	-6.858	1.80962	Non-signficant
Vitamin D-binding protein	-0.288456	-0.00848273	-0.279974	Non-signficant
Vitamin K-dependent protein C	-0.248484	-0.036854	-0.211631	Non-signficant
Vitamin K-dependent protein S	0.0883546	0.182624	-0.0942694	Non-signficant
Vitamin K-dependent protein Z	-0.439355	-0.0440428	-0.395312	Non-signficant
Vitronectin	-0.0147314	0.034669	-0.0494004	Non-signficant
von Willebrand factor	0.621268	0.970359	-0.349091	LOPE
Zinc finger CCCH domain-containing protein 3	-0.43412	-0.709833	0.275713	Non-signficant
Zinc finger protein 75D	-0.445927	-1.10661	0.660684	Non-signficant
Zinc-alpha-2-glycoprotein	0.0581217	-0.0116262	0.0697479	Non-signficant
