# Supplementary material for: Maternal plasma proteome profiling of biomarkers and pathogenic mechanisms of early-onset and late-onset preeclampsia
Source: Sci Rep. 2022 Nov 9;12:19099. doi: 10.1038/s41598-022-20658-x (PMC9646706; doi:10.1038/s41598-022-20658-x)
Supplement: Supplementary file 4 — Supplementary Information 4. [file 41598_2022_20658_MOESM4_ESM.xlsx]

## Sheet: EOPE Pathways
Title: Reactome pathway analysis of differentially expressed proteins in EOPE vs healthy pregnancy
Pathway identifier	Pathway name	#Entities found	#Entities total	Entities ratio	Entities pValue	Entities FDR	#Reactions found	#Reactions total	Reactions ratio	Species identifier	Species name	Submitted entities found	Mapped entities	Found reaction identifiers
R-HSA-114608	Platelet degranulation	7	137	0.00930643	7.16255e-08	1.42247e-05	3	11	0.000831507	9606	Homo sapiens	CFD;ITIH3;TF;TMSB4X;FN1;HRG;A2M		R-HSA-482770;R-HSA-481009;R-HSA-481007
R-HSA-76005	Response to elevated platelet cytosolic Ca2+	7	144	0.00978194	1.00174e-07	1.42247e-05	3	14	0.00105828	9606	Homo sapiens	CFD;ITIH3;TF;TMSB4X;FN1;HRG;A2M		R-HSA-482770;R-HSA-481009;R-HSA-481007
R-HSA-381426	Regulation of Insulin-like Growth Factor (IGF) transport and uptake by Insulin-like Growth Factor Binding Proteins (IGFBPs)	6	127	0.00862713	1.05357e-06	9.90353e-05	4	14	0.00105828	9606	Homo sapiens	CST3;TF;IGFBP4;FN1;APOE;PAPPA2		R-HSA-381543;R-HSA-381537;R-HSA-8952289;R-HSA-381518
R-HSA-977225	Amyloid fiber formation	5	88	0.00597785	3.71023e-06	0.000263426	3	33	0.00249452	9606	Homo sapiens	CST3;TF;H2BC14;H2BS1;B2M		R-HSA-976734;R-HSA-977224;R-HSA-977136
R-HSA-8957275	Post-translational protein phosphorylation	5	109	0.00740439	1.03888e-05	0.000545765	1	1	7.55915e-05	9606	Homo sapiens	CST3;TF;IGFBP4;FN1;APOE		R-HSA-8952289
R-HSA-76002	Platelet activation, signaling and aggregation	7	296	0.0201073	1.1612e-05	0.000545765	18	115	0.00869302	9606	Homo sapiens	CFD;ITIH3;TF;TMSB4X;FN1;HRG;A2M		R-HSA-354149;R-HSA-429415;R-HSA-354087;R-HSA-372705;R-HSA-429441;R-HSA-481007;R-HSA-377644;R-HSA-354124;R-HSA-377641;R-HSA-377640;R-HSA-377643;R-HSA-372693;R-HSA-354165;R-HSA-482770;R-HSA-481009;R-HSA-354066;R-HSA-372697;R-HSA-354073
R-HSA-109582	Hemostasis	10	831	0.05645	4.58164e-05	0.00183266	39	333	0.025172	9606	Homo sapiens	CFD;ITIH3;TF;IGLV3-21;TMSB4X;FN1;HRG;A2M;SERPINA5		R-HSA-158722;R-HSA-140736;R-HSA-158721;R-HSA-158982;R-HSA-158340;R-HSA-429441;R-HSA-354124;R-HSA-140748;R-HSA-158925;R-HSA-372693;R-HSA-158419;R-HSA-482770;R-HSA-140823;R-HSA-354066;R-HSA-140696;R-HSA-140825;R-HSA-140761;R-HSA-372697;R-HSA-354073;R-HSA-158941;R-HSA-202723;R-HSA-354149;R-HSA-429415;R-HSA-354087;R-HSA-372705;R-HSA-481007;R-HSA-377644;R-HSA-140840;R-HSA-140777;R-HSA-377641;R-HSA-377…
R-HSA-140877	Formation of Fibrin Clot (Clotting Cascade)	3	61	0.00414374	0.000581554	0.0203544	14	61	0.00461108	9606	Homo sapiens	TF;A2M;SERPINA5		R-HSA-140736;R-HSA-158340;R-HSA-140840;R-HSA-140777;R-HSA-140783;R-HSA-140748;R-HSA-158419;R-HSA-140823;R-HSA-140599;R-HSA-140696;R-HSA-140825;R-HSA-140761;R-HSA-158137;R-HSA-5591086
R-HSA-201722	Formation of the beta-catenin:TCF transactivating complex	3	67	0.00455132	0.000762197	0.0215992	2	13	0.00098269	9606	Homo sapiens	H2BC14;H2BS1		R-HSA-3364026;R-HSA-3451147
R-HSA-166658	Complement cascade	4	156	0.0105971	0.000771402	0.0215992	10	71	0.005367	9606	Homo sapiens	CFD;IGLV3-21;C1R;CPN2		R-HSA-183122;R-HSA-166753;R-HSA-9021306;R-HSA-173745;R-HSA-8852481;R-HSA-173626;R-HSA-166792;R-HSA-8852266;R-HSA-173631;R-HSA-8852809
R-HSA-2173782	Binding and Uptake of Ligands by Scavenger Receptors	4	167	0.0113443	0.000992204	0.0248051	10	33	0.00249452	9606	Homo sapiens	HPX;AMBP;IGLV3-21;APOE		R-HSA-2168897;R-HSA-2168881;R-HSA-2173778;R-HSA-2230983;R-HSA-2168884;R-HSA-2168887;R-HSA-2168886;R-HSA-2507854;R-HSA-2168888;R-HSA-2203516
R-HSA-2168880	Scavenging of heme from plasma	3	106	0.0072006	0.00281117	0.0614648	8	12	0.000907098	9606	Homo sapiens	HPX;AMBP;IGLV3-21		R-HSA-2168897;R-HSA-2168881;R-HSA-2230983;R-HSA-2168884;R-HSA-2168887;R-HSA-2168886;R-HSA-2168888;R-HSA-2203516
R-HSA-8963898	Plasma lipoprotein assembly	2	30	0.00203791	0.00292689	0.0614648	2	19	0.00143624	9606	Homo sapiens	APOE;A2M		R-HSA-264758;R-HSA-174660
R-HSA-140837	Intrinsic Pathway of Fibrin Clot Formation	2	33	0.0022417	0.00352387	0.0625918	3	24	0.0018142	9606	Homo sapiens	A2M;SERPINA5		R-HSA-158419;R-HSA-158340;R-HSA-158137
R-HSA-171306	Packaging Of Telomere Ends	2	34	0.00230963	0.00373445	0.0625918	2	2	0.000151183	9606	Homo sapiens	H2BC14;H2BS1		R-HSA-181450;R-HSA-176700
R-HSA-73728	RNA Polymerase I Promoter Opening	2	34	0.00230963	0.00373445	0.0625918	1	2	0.000151183	9606	Homo sapiens	H2BC14;H2BS1		R-HSA-73718
R-HSA-166663	Initial triggering of complement	3	120	0.00815162	0.00397606	0.0625918	6	21	0.00158742	9606	Homo sapiens	CFD;IGLV3-21;C1R		R-HSA-183122;R-HSA-166753;R-HSA-173745;R-HSA-173626;R-HSA-166792;R-HSA-173631
R-HSA-5334118	DNA methylation	2	36	0.00244549	0.00417279	0.0625918	7	7	0.000529141	9606	Homo sapiens	H2BC14;H2BS1		R-HSA-5334097;R-HSA-5334160;R-HSA-5334099;R-HSA-5334179;R-HSA-5334164;R-HSA-5334151;R-HSA-5334152
R-HSA-110330	Recognition and association of DNA glycosylase with site containing an affected purine	2	39	0.00264928	0.00487282	0.0660571	2	10	0.000755915	9606	Homo sapiens	H2BC14;H2BS1		R-HSA-9629195;R-HSA-9629373
R-HSA-110328	Recognition and association of DNA glycosylase with site containing an affected pyrimidine	2	42	0.00285307	0.00562317	0.0660571	1	21	0.00158742	9606	Homo sapiens	H2BC14;H2BS1		R-HSA-9629372
R-HSA-977606	Regulation of Complement cascade	3	139	0.00944229	0.00596983	0.0660571	4	42	0.00317484	9606	Homo sapiens	IGLV3-21;C1R;CPN2		R-HSA-9021306;R-HSA-8852481;R-HSA-8852266;R-HSA-8852809
R-HSA-212300	PRC2 methylates histones and DNA	2	44	0.00298893	0.00615096	0.0660571	4	4	0.000302366	9606	Homo sapiens	H2BC14;H2BS1		R-HSA-212263;R-HSA-212222;R-HSA-212269;R-HSA-212252
R-HSA-427359	SIRT1 negatively regulates rRNA expression	2	45	0.00305686	0.00642303	0.0660571	3	5	0.000377958	9606	Homo sapiens	H2BC14;H2BS1		R-HSA-427527;R-HSA-427514;R-HSA-427528
R-HSA-110331	Cleavage of the damaged purine	2	45	0.00305686	0.00642303	0.0660571	2	9	0.000680324	9606	Homo sapiens	H2BC14;H2BS1		R-HSA-9629216;R-HSA-9629483
R-HSA-73927	Depurination	2	46	0.00312479	0.00670051	0.0660571	4	19	0.00143624	9606	Homo sapiens	H2BC14;H2BS1		R-HSA-9629216;R-HSA-9629483;R-HSA-9629195;R-HSA-9629373
R-HSA-1251985	Nuclear signaling by ERBB4	2	47	0.00319272	0.00698338	0.0660571	2	34	0.00257011	9606	Homo sapiens	APOE		R-HSA-9612243;R-HSA-9612246
R-HSA-9670095	Inhibition of DNA recombination at telomere	2	48	0.00326065	0.00727161	0.0660571	3	4	0.000302366	9606	Homo sapiens	H2BC14;H2BS1		R-HSA-9670114;R-HSA-9670149;R-HSA-9670101
R-HSA-427389	ERCC6 (CSB) and EHMT2 (G9a) positively regulate rRNA expression	2	48	0.00326065	0.00727161	0.0660571	2	4	0.000302366	9606	Homo sapiens	H2BC14;H2BS1		R-HSA-427383;R-HSA-427336
R-HSA-5625886	Activated PKN1 stimulates transcription of AR (androgen receptor) regulated genes KLK2 and KLK3	2	49	0.00332858	0.00756516	0.0660571	8	11	0.000831507	9606	Homo sapiens	H2BC14;H2BS1		R-HSA-5625797;R-HSA-5625796;R-HSA-5625870;R-HSA-5625774;R-HSA-5625849;R-HSA-5625848;R-HSA-5625784;R-HSA-5625883
R-HSA-110329	Cleavage of the damaged pyrimidine	2	51	0.00346444	0.00816813	0.0660571	1	20	0.00151183	9606	Homo sapiens	H2BC14;H2BS1		R-HSA-9629497
R-HSA-73928	Depyrimidination	2	51	0.00346444	0.00816813	0.0660571	2	41	0.00309925	9606	Homo sapiens	H2BC14;H2BS1		R-HSA-9629497;R-HSA-9629372
R-HSA-6798695	Neutrophil degranulation	5	480	0.0326065	0.0084284	0.0660571	4	10	0.000755915	9606	Homo sapiens	CFD;CST3;TF;C1R;B2M		R-HSA-6800434;R-HSA-6798749;R-HSA-6798748;R-HSA-6798745
R-HSA-8864260	Transcriptional regulation by the AP-2 (TFAP2) family of transcription factors	2	52	0.00353237	0.00847749	0.0660571	2	44	0.00332603	9606	Homo sapiens	APOE		R-HSA-8869575;R-HSA-8869590
R-HSA-774815	Nucleosome assembly	2	54	0.00366823	0.00911182	0.0660571	2	4	0.000302366	9606	Homo sapiens	H2BC14;H2BS1		R-HSA-606287;R-HSA-606289
R-HSA-606279	Deposition of new CENPA-containing nucleosomes at the centromere	2	54	0.00366823	0.00911182	0.0660571	2	4	0.000302366	9606	Homo sapiens	H2BC14;H2BS1		R-HSA-606287;R-HSA-606289
R-HSA-2299718	Condensation of Prophase Chromosomes	2	55	0.00373616	0.00943674	0.0660571	8	10	0.000755915	9606	Homo sapiens	H2BC14;H2BS1		R-HSA-2245218;R-HSA-2288097;R-HSA-2301205;R-HSA-2294580;R-HSA-2172678;R-HSA-2294600;R-HSA-2294574;R-HSA-2294590
R-HSA-5693571	Nonhomologous End-Joining (NHEJ)	2	57	0.00387202	0.0101019	0.0707134	4	13	0.00098269	9606	Homo sapiens	H2BC14;H2BS1		R-HSA-5686900;R-HSA-5686704;R-HSA-5693599;R-HSA-5686685
R-HSA-912446	Meiotic recombination	2	58	0.00393995	0.0104421	0.0711189	4	9	0.000680324	9606	Homo sapiens	H2BC14;H2BS1		R-HSA-912458;R-HSA-912503;R-HSA-912496;R-HSA-1214188
R-HSA-1221632	Meiotic synapsis	2	62	0.00421167	0.0118532	0.0711189	4	6	0.000453549	9606	Homo sapiens	H2BC14;H2BS1		R-HSA-912408;R-HSA-912470;R-HSA-912467;R-HSA-912450
R-HSA-5250924	B-WICH complex positively regulates rRNA expression	2	62	0.00421167	0.0118532	0.0711189	1	3	0.000226775	9606	Homo sapiens	H2BC14;H2BS1		R-HSA-5250938
R-HSA-73929	Base-Excision Repair, AP Site Formation	2	62	0.00421167	0.0118532	0.0711189	6	62	0.00468667	9606	Homo sapiens	H2BC14;H2BS1		R-HSA-9629216;R-HSA-9629483;R-HSA-9629195;R-HSA-9629497;R-HSA-9629372;R-HSA-9629373
R-HSA-73772	RNA Polymerase I Promoter Escape	2	64	0.00434753	0.0125884	0.0715374	1	2	0.000151183	9606	Homo sapiens	H2BC14;H2BS1		R-HSA-74986
R-HSA-9029569	NR1H3 & NR1H2 regulate gene expression linked to cholesterol transport and efflux	2	66	0.00448339	0.0133431	0.0715374	2	40	0.00302366	9606	Homo sapiens	APOE		R-HSA-9031512;R-HSA-9031522
R-HSA-5693565	Recruitment and ATM-mediated phosphorylation of repair and signaling proteins at DNA double strand breaks	2	67	0.00455132	0.0137278	0.0715374	29	39	0.00294807	9606	Homo sapiens	H2BC14;H2BS1		R-HSA-5682967;R-HSA-5683735;R-HSA-69891;R-HSA-5682965;R-HSA-5683986;R-HSA-5682588;R-HSA-5683930;R-HSA-5682586;R-HSA-5683801;R-HSA-5682629;R-HSA-5683077;R-HSA-5693583;R-HSA-5683405;R-HSA-5682992;R-HSA-5693566;R-HSA-5683967;R-HSA-5683964;R-HSA-5683384;R-HSA-5683385;R-HSA-5682598;R-HSA-5682983;R-HSA-5693602;R-HSA-5693536;R-HSA-5683425;R-HSA-5682607;R-HSA-5682863;R-HSA-5693551;R-HSA-5693549;R-HSA-568…
R-HSA-2559586	DNA Damage/Telomere Stress Induced Senescence	2	71	0.00482304	0.015314	0.0715374	1	18	0.00136065	9606	Homo sapiens	H2BC14;H2BS1		R-HSA-3785711
R-HSA-9616222	Transcriptional regulation of granulopoiesis	2	71	0.00482304	0.015314	0.0715374	1	27	0.00204097	9606	Homo sapiens	H2BC14;H2BS1		R-HSA-8865505
R-HSA-140834	Extrinsic Pathway of Fibrin Clot Formation	1	6	0.000407581	0.0157732	0.0715374	7	8	0.000604732	9606	Homo sapiens	TF		R-HSA-140736;R-HSA-140823;R-HSA-140825;R-HSA-140777;R-HSA-140761;R-HSA-140783;R-HSA-140748
R-HSA-173736	Alternative complement activation	1	6	0.000407581	0.0157732	0.0715374	2	9	0.000680324	9606	Homo sapiens	CFD		R-HSA-183122;R-HSA-173745
R-HSA-392499	Metabolism of proteins	12	2363	0.160519	0.0162585	0.0715374	28	892	0.0674276	9606	Homo sapiens	CST3;TF;H2BC14;IGFBP4;FN1;H2BS1;APOE;B2M;AGT;PAPPA2		R-HSA-977224;R-HSA-381518;R-HSA-976734;R-HSA-2022412;R-HSA-2065357;R-HSA-2065355;R-HSA-2022411;R-HSA-5696960;R-HSA-2028294;R-HSA-8942099;R-HSA-2022405;R-HSA-8942101;R-HSA-2022403;R-HSA-8851929;R-HSA-2022398;R-HSA-2022399;R-HSA-381543;R-HSA-2022396;R-HSA-381537;R-HSA-2022393;R-HSA-8952289;R-HSA-2022383;R-HSA-2022381;R-HSA-2022378;R-HSA-2022379;R-HSA-5690080;R-HSA-977136;R-HSA-2022368
R-HSA-5693606	DNA Double Strand Break Response	2	75	0.00509476	0.0169753	0.0715374	29	48	0.00362839	9606	Homo sapiens	H2BC14;H2BS1		R-HSA-5682967;R-HSA-5683735;R-HSA-69891;R-HSA-5682965;R-HSA-5683986;R-HSA-5682588;R-HSA-5683930;R-HSA-5682586;R-HSA-5683801;R-HSA-5682629;R-HSA-5683077;R-HSA-5693583;R-HSA-5683405;R-HSA-5682992;R-HSA-5693566;R-HSA-5683967;R-HSA-5683964;R-HSA-5683384;R-HSA-5683385;R-HSA-5682598;R-HSA-5682983;R-HSA-5693602;R-HSA-5693536;R-HSA-5683425;R-HSA-5682607;R-HSA-5682863;R-HSA-5693551;R-HSA-5693549;R-HSA-568…
R-HSA-8936459	RUNX1 regulates genes involved in megakaryocyte differentiation and platelet function	2	78	0.00529855	0.0182696	0.0715374	20	33	0.00249452	9606	Homo sapiens	H2BC14;H2BS1		R-HSA-8936584;R-HSA-8936616;R-HSA-8937097;R-HSA-8937037;R-HSA-8936621;R-HSA-8936608;R-HSA-8936481;R-HSA-8936995;R-HSA-8937016;R-HSA-8937113;R-HSA-8937050;R-HSA-8935740;R-HSA-8936989;R-HSA-8937118;R-HSA-8937022;R-HSA-8935730;R-HSA-8936979;R-HSA-8935731;R-HSA-8936628;R-HSA-8936599
R-HSA-1566977	Fibronectin matrix formation	1	7	0.000475511	0.0183784	0.0715374	3	3	0.000226775	9606	Homo sapiens	FN1		R-HSA-202723;R-HSA-2327746;R-HSA-2545196
R-HSA-9006931	Signaling by Nuclear Receptors	4	385	0.0261531	0.018578	0.0715374	16	191	0.014438	9606	Homo sapiens	H2BC14;H2BS1;APOE		R-HSA-9009065;R-HSA-9011981;R-HSA-9011949;R-HSA-9011983;R-HSA-9011950;R-HSA-9012000;R-HSA-9009378;R-HSA-9031522;R-HSA-9011941;R-HSA-9011975;R-HSA-9031512;R-HSA-9009371;R-HSA-9011966;R-HSA-9011985;R-HSA-9011952;R-HSA-9011984
R-HSA-427413	NoRC negatively regulates rRNA expression	2	80	0.00543441	0.019155	0.0715374	3	7	0.000529141	9606	Homo sapiens	H2BC14;H2BS1		R-HSA-5227490;R-HSA-433672;R-HSA-427337
R-HSA-5250913	Positive epigenetic regulation of rRNA expression	2	80	0.00543441	0.019155	0.0715374	3	7	0.000529141	9606	Homo sapiens	H2BC14;H2BS1		R-HSA-427383;R-HSA-5250938;R-HSA-427336
R-HSA-5625740	RHO GTPases activate PKNs	2	80	0.00543441	0.019155	0.0715374	8	20	0.00151183	9606	Homo sapiens	H2BC14;H2BS1		R-HSA-5625797;R-HSA-5625796;R-HSA-5625870;R-HSA-5625774;R-HSA-5625849;R-HSA-5625848;R-HSA-5625784;R-HSA-5625883
R-HSA-201681	TCF dependent signaling in response to WNT	3	216	0.0146729	0.0194877	0.0715374	2	71	0.005367	9606	Homo sapiens	H2BC14;H2BS1		R-HSA-3364026;R-HSA-3451147
R-HSA-5578749	Transcriptional regulation by small RNAs	2	81	0.00550234	0.0196045	0.0715374	1	5	0.000377958	9606	Homo sapiens	H2BC14;H2BS1		R-HSA-5578742
R-HSA-69473	G2/M DNA damage checkpoint	2	81	0.00550234	0.0196045	0.0715374	2	12	0.000907098	9606	Homo sapiens	H2BC14;H2BS1		R-HSA-5683735;R-HSA-69891
R-HSA-1236394	Signaling by ERBB4	2	82	0.00557027	0.0200583	0.0715374	2	52	0.00393076	9606	Homo sapiens	APOE		R-HSA-9612243;R-HSA-9612246
R-HSA-9024446	NR1H2 and NR1H3-mediated signaling	2	85	0.00577406	0.0214463	0.0715374	2	60	0.00453549	9606	Homo sapiens	APOE		R-HSA-9031512;R-HSA-9031522
R-HSA-168249	Innate Immune System	8	1331	0.0904151	0.0215319	0.0715374	59	701	0.0529896	9606	Homo sapiens	CFD;CST3;TF;IGLV3-21;C1R;B2M;CPN2		R-HSA-2424484;R-HSA-2424486;R-HSA-2424487;R-HSA-2424480;R-HSA-2029467;R-HSA-8852481;R-HSA-210309;R-HSA-2424482;R-HSA-166792;R-HSA-2395439;R-HSA-2029458;R-HSA-2029459;R-HSA-2029457;R-HSA-2029455;R-HSA-2029452;R-HSA-2029453;R-HSA-2029451;R-HSA-2454192;R-HSA-2396594;R-HSA-2029449;R-HSA-2730888;R-HSA-2730882;R-HSA-8852266;R-HSA-2730884;R-HSA-2730886;R-HSA-2395412;R-HSA-173745;R-HSA-173626;R-HSA-22727…
R-HSA-73854	RNA Polymerase I Promoter Clearance	2	87	0.00590992	0.0223933	0.0715374	2	10	0.000755915	9606	Homo sapiens	H2BC14;H2BS1		R-HSA-73718;R-HSA-74986
R-HSA-6806834	Signaling by MET	2	88	0.00597785	0.0228732	0.0715374	2	49	0.00370398	9606	Homo sapiens	FN1;HGFAC		R-HSA-8874079;R-HSA-6800299
R-HSA-5250941	Negative epigenetic regulation of rRNA expression	2	89	0.00604578	0.0233574	0.0715374	6	12	0.000907098	9606	Homo sapiens	H2BC14;H2BS1		R-HSA-427527;R-HSA-427514;R-HSA-5227490;R-HSA-433672;R-HSA-427528;R-HSA-427337
R-HSA-73864	RNA Polymerase I Transcription	2	89	0.00604578	0.0233574	0.0715374	2	14	0.00105828	9606	Homo sapiens	H2BC14;H2BS1		R-HSA-73718;R-HSA-74986
R-HSA-1912408	Pre-NOTCH Transcription and Translation	2	89	0.00604578	0.0233574	0.0715374	3	28	0.00211656	9606	Homo sapiens	H2BC14;H2BS1		R-HSA-9604834;R-HSA-9604831;R-HSA-9604829
R-HSA-8964026	Chylomicron clearance	1	9	0.000611372	0.0235686	0.0715374	4	4	0.000302366	9606	Homo sapiens	APOE		R-HSA-174706;R-HSA-174624;R-HSA-174657;R-HSA-174808
R-HSA-6806942	MET Receptor Activation	1	9	0.000611372	0.0235686	0.0715374	1	5	0.000377958	9606	Homo sapiens	HGFAC		R-HSA-6800299
R-HSA-5693607	Processing of DNA double-strand break ends	2	90	0.00611372	0.0238458	0.0715374	2	17	0.00128506	9606	Homo sapiens	H2BC14;H2BS1		R-HSA-5684071;R-HSA-5684052
R-HSA-2559582	Senescence-Associated Secretory Phenotype (SASP)	2	91	0.00618165	0.0243385	0.0730154	2	22	0.00166301	9606	Homo sapiens	H2BC14;H2BS1		R-HSA-3788745;R-HSA-3788748
R-HSA-9006934	Signaling by Receptor Tyrosine Kinases	5	629	0.0427281	0.024474	0.073422	6	704	0.0532164	9606	Homo sapiens	TF;FN1;APOE;HGFAC		R-HSA-9621042;R-HSA-9612243;R-HSA-9612246;R-HSA-8874079;R-HSA-9621035;R-HSA-6800299
R-HSA-1500620	Meiosis	2	92	0.00624958	0.0248353	0.0745058	8	15	0.00113387	9606	Homo sapiens	H2BC14;H2BS1		R-HSA-912408;R-HSA-912458;R-HSA-912503;R-HSA-912470;R-HSA-912496;R-HSA-912467;R-HSA-1214188;R-HSA-912450
R-HSA-173623	Classical antibody-mediated complement activation	2	97	0.00658923	0.0273813	0.082144	2	2	0.000151183	9606	Homo sapiens	IGLV3-21;C1R		R-HSA-173626;R-HSA-173631
R-HSA-174824	Plasma lipoprotein assembly, remodeling, and clearance	2	98	0.00665716	0.0279028	0.0837083	10	84	0.00634969	9606	Homo sapiens	APOE;A2M		R-HSA-174706;R-HSA-174690;R-HSA-174739;R-HSA-264758;R-HSA-174624;R-HSA-174657;R-HSA-174660;R-HSA-174757;R-HSA-174808;R-HSA-266303
R-HSA-73884	Base Excision Repair	2	99	0.00672509	0.0284282	0.0852847	6	105	0.00793711	9606	Homo sapiens	H2BC14;H2BS1		R-HSA-9629216;R-HSA-9629483;R-HSA-9629195;R-HSA-9629497;R-HSA-9629372;R-HSA-9629373
R-HSA-164940	Nef mediated downregulation of MHC class I complex cell surface expression	1	11	0.000747232	0.0287321	0.0856041	4	4	0.000302366	9606	Homo sapiens	B2M		R-HSA-182243;R-HSA-182279;R-HSA-182263;R-HSA-182286
R-HSA-9637628	Modulation by Mtb of host immune system	1	11	0.000747232	0.0287321	0.0856041	1	6	0.000453549	9606	Homo sapiens	B2M		R-HSA-9637635
R-HSA-450520	HuR (ELAVL1) binds and stabilizes mRNA	1	12	0.000815162	0.0313038	0.0856041	1	7	0.000529141	9606	Homo sapiens	ENPP2		R-HSA-450595
R-HSA-8939236	RUNX1 regulates transcription of genes involved in differentiation of HSCs	2	106	0.0072006	0.0322168	0.0856041	3	15	0.00113387	9606	Homo sapiens	H2BC14;H2BS1		R-HSA-8865491;R-HSA-8865505;R-HSA-8865498
R-HSA-6799990	Metal sequestration by antimicrobial proteins	1	13	0.000883092	0.033869	0.0856041	1	5	0.000377958	9606	Homo sapiens	TF		R-HSA-1222491
R-HSA-166786	Creation of C4 and C2 activators	2	111	0.00754025	0.0350383	0.0856041	2	8	0.000604732	9606	Homo sapiens	IGLV3-21;C1R		R-HSA-173626;R-HSA-173631
R-HSA-157579	Telomere Maintenance	2	111	0.00754025	0.0350383	0.0856041	5	34	0.00257011	9606	Homo sapiens	H2BC14;H2BS1		R-HSA-9670114;R-HSA-9670149;R-HSA-9670101;R-HSA-181450;R-HSA-176700
R-HSA-1912422	Pre-NOTCH Expression and Processing	2	113	0.00767611	0.0361931	0.0856041	3	38	0.00287248	9606	Homo sapiens	H2BC14;H2BS1		R-HSA-9604834;R-HSA-9604831;R-HSA-9604829
R-HSA-75205	Dissolution of Fibrin Clot	1	14	0.000951022	0.0364275	0.0856041	5	19	0.00143624	9606	Homo sapiens	HRG		R-HSA-158722;R-HSA-158721;R-HSA-158982;R-HSA-158941;R-HSA-158925
R-HSA-8963888	Chylomicron assembly	1	14	0.000951022	0.0364275	0.0856041	1	5	0.000377958	9606	Homo sapiens	APOE		R-HSA-174660
R-HSA-2559580	Oxidative Stress Induced Senescence	2	114	0.00774404	0.036776	0.0856041	5	40	0.00302366	9606	Homo sapiens	H2BC14;H2BS1		R-HSA-3229089;R-HSA-3222593;R-HSA-3223200;R-HSA-3240295;R-HSA-3229102
R-HSA-5617472	Activation of anterior HOX genes in hindbrain development during early embryogenesis	2	116	0.0078799	0.0379528	0.0856041	31	43	0.00325043	9606	Homo sapiens	H2BC14;H2BS1		R-HSA-5617877;R-HSA-5617492;R-HSA-5617431;R-HSA-5621010;R-HSA-5617874;R-HSA-6810159;R-HSA-6810158;R-HSA-5617887;R-HSA-5617862;R-HSA-6810161;R-HSA-5617859;R-HSA-5617484;R-HSA-5617676;R-HSA-5693644;R-HSA-5617486;R-HSA-5617672;R-HSA-5617483;R-HSA-5617867;R-HSA-5621002;R-HSA-5617866;R-HSA-5617462;R-HSA-5617650;R-HSA-5617661;R-HSA-5617471;R-HSA-5617445;R-HSA-5617452;R-HSA-5617454;R-HSA-6810139;R-HSA-5…
R-HSA-5619507	Activation of HOX genes during differentiation	2	116	0.0078799	0.0379528	0.0856041	31	43	0.00325043	9606	Homo sapiens	H2BC14;H2BS1		R-HSA-5617877;R-HSA-5617492;R-HSA-5617431;R-HSA-5621010;R-HSA-5617874;R-HSA-6810159;R-HSA-6810158;R-HSA-5617887;R-HSA-5617862;R-HSA-6810161;R-HSA-5617859;R-HSA-5617484;R-HSA-5617676;R-HSA-5693644;R-HSA-5617486;R-HSA-5617672;R-HSA-5617483;R-HSA-5617867;R-HSA-5621002;R-HSA-5617866;R-HSA-5617462;R-HSA-5617650;R-HSA-5617661;R-HSA-5617471;R-HSA-5617445;R-HSA-5617452;R-HSA-5617454;R-HSA-6810139;R-HSA-5…
R-HSA-211000	Gene Silencing by RNA	2	117	0.00794783	0.0385465	0.0856041	1	36	0.00272129	9606	Homo sapiens	H2BC14;H2BS1		R-HSA-5578742
R-HSA-1474165	Reproduction	2	123	0.00835541	0.0421837	0.0856041	8	24	0.0018142	9606	Homo sapiens	H2BC14;H2BS1		R-HSA-912408;R-HSA-912458;R-HSA-912503;R-HSA-912470;R-HSA-912496;R-HSA-912467;R-HSA-1214188;R-HSA-912450
R-HSA-5693567	HDR through Homologous Recombination (HRR) or Single Strand Annealing (SSA)	2	124	0.00842334	0.042802	0.0856041	2	42	0.00317484	9606	Homo sapiens	H2BC14;H2BS1		R-HSA-5684071;R-HSA-5684052
R-HSA-170660	Adenylate cyclase activating pathway	1	17	0.00115481	0.0440634	0.0881269	4	4	0.000302366	9606	Homo sapiens	HGFAC		R-HSA-170672;R-HSA-170676;R-HSA-170677;R-HSA-170685
R-HSA-8963901	Chylomicron remodeling	1	17	0.00115481	0.0440634	0.0881269	3	3	0.000226775	9606	Homo sapiens	APOE		R-HSA-174690;R-HSA-174739;R-HSA-174757
R-HSA-1222449	Mtb iron assimilation by chelation	1	17	0.00115481	0.0440634	0.0881269	3	10	0.000755915	9606	Homo sapiens	TF		R-HSA-1222641;R-HSA-8951549;R-HSA-8951552
R-HSA-5693538	Homology Directed Repair	2	130	0.00883092	0.0465837	0.0931673	2	50	0.00377958	9606	Homo sapiens	H2BC14;H2BS1		R-HSA-5684071;R-HSA-5684052
R-HSA-170670	Adenylate cyclase inhibitory pathway	1	18	0.00122274	0.0465956	0.0931913	5	5	0.000377958	9606	Homo sapiens	HGFAC		R-HSA-170674;R-HSA-170666;R-HSA-392206;R-HSA-170686;R-HSA-170671
R-HSA-8963896	HDL assembly	1	18	0.00122274	0.0465956	0.0931913	1	9	0.000680324	9606	Homo sapiens	A2M		R-HSA-264758
R-HSA-68875	Mitotic Prophase	2	135	0.00917057	0.049826	0.099652	8	34	0.00257011	9606	Homo sapiens	H2BC14;H2BS1		R-HSA-2245218;R-HSA-2288097;R-HSA-2301205;R-HSA-2294580;R-HSA-2172678;R-HSA-2294600;R-HSA-2294574;R-HSA-2294590
R-HSA-9635486	Infection with Mycobacterium tuberculosis	2	135	0.00917057	0.049826	0.099652	4	73	0.00551818	9606	Homo sapiens	TF;B2M		R-HSA-9637635;R-HSA-1222641;R-HSA-8951549;R-HSA-8951552
R-HSA-354194	GRB2:SOS provides linkage to MAPK signaling for Integrins	1	20	0.0013586	0.0516404	0.103281	2	2	0.000151183	9606	Homo sapiens	FN1		R-HSA-354165;R-HSA-354087
R-HSA-73886	Chromosome Maintenance	2	138	0.00937436	0.0518099	0.10362	7	38	0.00287248	9606	Homo sapiens	H2BC14;H2BS1		R-HSA-9670114;R-HSA-606287;R-HSA-9670149;R-HSA-9670101;R-HSA-606289;R-HSA-181450;R-HSA-176700
R-HSA-212165	Epigenetic regulation of gene expression	2	139	0.00944229	0.0524776	0.104955	20	34	0.00257011	9606	Homo sapiens	H2BC14;H2BS1		R-HSA-5334097;R-HSA-427527;R-HSA-5334160;R-HSA-5334099;R-HSA-212263;R-HSA-5334164;R-HSA-5250938;R-HSA-5227490;R-HSA-212269;R-HSA-433672;R-HSA-427528;R-HSA-427336;R-HSA-427337;R-HSA-427383;R-HSA-5334179;R-HSA-5334151;R-HSA-5334152;R-HSA-427514;R-HSA-212222;R-HSA-212252
R-HSA-9664323	FCGR3A-mediated IL10 synthesis	2	141	0.00957815	0.0538221	0.107644	10	20	0.00151183	9606	Homo sapiens	IGLV3-21;HGFAC		R-HSA-9664275;R-HSA-9664273;R-HSA-9664278;R-HSA-9664261;R-HSA-111930;R-HSA-9664271;R-HSA-9664270;R-HSA-9664397;R-HSA-9664285;R-HSA-9664268
R-HSA-372708	p130Cas linkage to MAPK signaling for integrins	1	22	0.00149446	0.0566592	0.107818	3	3	0.000226775	9606	Homo sapiens	FN1		R-HSA-372693;R-HSA-372705;R-HSA-372697
R-HSA-164938	Nef-mediates down modulation of cell surface receptors by recruiting them to clathrin adapters	1	22	0.00149446	0.0566592	0.107818	4	15	0.00113387	9606	Homo sapiens	B2M		R-HSA-182243;R-HSA-182279;R-HSA-182263;R-HSA-182286
R-HSA-195721	Signaling by WNT	3	332	0.0225528	0.0574666	0.107818	2	157	0.0118679	9606	Homo sapiens	H2BC14;H2BS1		R-HSA-3364026;R-HSA-3451147
R-HSA-1474228	Degradation of the extracellular matrix	2	148	0.0100537	0.0586239	0.107818	6	105	0.00793711	9606	Homo sapiens	FN1;A2M		R-HSA-1566981;R-HSA-3788061;R-HSA-2533950;R-HSA-1454781;R-HSA-3785684;R-HSA-2533944
R-HSA-164378	PKA activation in glucagon signalling	1	23	0.00156239	0.0591589	0.107818	1	2	0.000151183	9606	Homo sapiens	HGFAC		R-HSA-164377
R-HSA-163615	PKA activation	1	23	0.00156239	0.0591589	0.107818	1	4	0.000302366	9606	Homo sapiens	HGFAC		R-HSA-111930
R-HSA-8964058	HDL remodeling	1	24	0.00163032	0.0616521	0.107818	1	13	0.00098269	9606	Homo sapiens	APOE		R-HSA-266303
R-HSA-9018519	Estrogen-dependent gene expression	2	154	0.0104612	0.0628546	0.107818	14	66	0.00498904	9606	Homo sapiens	H2BC14;H2BS1		R-HSA-9009065;R-HSA-9011981;R-HSA-9011949;R-HSA-9011983;R-HSA-9011950;R-HSA-9012000;R-HSA-9009378;R-HSA-9011941;R-HSA-9011975;R-HSA-9009371;R-HSA-9011966;R-HSA-9011985;R-HSA-9011952;R-HSA-9011984
R-HSA-69481	G2/M Checkpoints	2	154	0.0104612	0.0628546	0.107818	2	24	0.0018142	9606	Homo sapiens	H2BC14;H2BS1		R-HSA-5683735;R-HSA-69891
R-HSA-5653656	Vesicle-mediated transport	5	825	0.0560424	0.0653295	0.107818	26	252	0.0190491	9606	Homo sapiens	HPX;TF;AMBP;IGLV3-21;APOE		R-HSA-8868230;R-HSA-8868236;R-HSA-2168881;R-HSA-2168884;R-HSA-2168887;R-HSA-2168886;R-HSA-2168888;R-HSA-2203516;R-HSA-8871194;R-HSA-8871193;R-HSA-2168897;R-HSA-8868071;R-HSA-8866277;R-HSA-2230983;R-HSA-2507854;R-HSA-8867756;R-HSA-8868651;R-HSA-8867754;R-HSA-8868072;R-HSA-8868648;R-HSA-8868661;R-HSA-8868660;R-HSA-2173778;R-HSA-8868659;R-HSA-8868658;R-HSA-8869438
R-HSA-111931	PKA-mediated phosphorylation of CREB	1	26	0.00176618	0.0666193	0.107818	1	7	0.000529141	9606	Homo sapiens	HGFAC		R-HSA-111930
R-HSA-5693532	DNA Double-Strand Break Repair	2	168	0.0114123	0.0731141	0.107818	35	111	0.00839066	9606	Homo sapiens	H2BC14;H2BS1		R-HSA-5682967;R-HSA-5683735;R-HSA-69891;R-HSA-5684052;R-HSA-5682965;R-HSA-5683986;R-HSA-5693599;R-HSA-5682588;R-HSA-5686685;R-HSA-5683930;R-HSA-5682586;R-HSA-5683801;R-HSA-5682629;R-HSA-5683077;R-HSA-5693583;R-HSA-5683405;R-HSA-5686900;R-HSA-5686704;R-HSA-5682992;R-HSA-5693566;R-HSA-5683967;R-HSA-5683964;R-HSA-5683384;R-HSA-5683385;R-HSA-5682598;R-HSA-5682983;R-HSA-5684071;R-HSA-5693602;R-HSA-569…
R-HSA-164952	The role of Nef in HIV-1 replication and disease pathogenesis	1	29	0.00196997	0.074022	0.107818	4	20	0.00151183	9606	Homo sapiens	B2M		R-HSA-182243;R-HSA-182279;R-HSA-182263;R-HSA-182286
R-HSA-3000170	Syndecan interactions	1	29	0.00196997	0.074022	0.107818	1	15	0.00113387	9606	Homo sapiens	FN1		R-HSA-2731141
R-HSA-1989781	PPARA activates gene expression	2	174	0.0118198	0.0776677	0.107818	1	41	0.00309925	9606	Homo sapiens	AGT		R-HSA-1989774
R-HSA-400206	Regulation of lipid metabolism by PPARalpha	2	176	0.0119557	0.0792054	0.107818	1	44	0.00332603	9606	Homo sapiens	AGT		R-HSA-1989774
R-HSA-8874081	MET activates PTK2 signaling	1	32	0.00217377	0.0813675	0.107818	1	5	0.000377958	9606	Homo sapiens	FN1		R-HSA-8874079
R-HSA-199220	Vitamin B5 (pantothenate) metabolism	1	35	0.00237756	0.0886562	0.107818	1	12	0.000907098	9606	Homo sapiens	ENPP2		R-HSA-8938314
R-HSA-168256	Immune System	11	2713	0.184295	0.0901179	0.107818	106	1593	0.120417	9606	Homo sapiens	CFD;CST3;TF;IGLV3-21;C1R;FN1;B2M;CPN2		R-HSA-6785895;R-HSA-199169;R-HSA-2395439;R-HSA-8850326;R-HSA-5690702;R-HSA-5690701;R-HSA-5690740;R-HSA-198955;R-HSA-1031716;R-HSA-198958;R-HSA-1031713;R-HSA-2395412;R-HSA-8850356;R-HSA-173626;R-HSA-2272795;R-HSA-173631;R-HSA-8951499;R-HSA-2730860;R-HSA-1222491;R-HSA-1112666;R-HSA-2730851;R-HSA-183122;R-HSA-6800434;R-HSA-8863973;R-HSA-166753;R-HSA-983146;R-HSA-983142;R-HSA-983138;R-HSA-983422;R-HS…
R-HSA-2424491	DAP12 signaling	1	36	0.00244549	0.0910732	0.107818	10	17	0.00128506	9606	Homo sapiens	B2M		R-HSA-2395412;R-HSA-2424484;R-HSA-210289;R-HSA-2424486;R-HSA-2424487;R-HSA-2424480;R-HSA-2396594;R-HSA-2424482;R-HSA-2395439;R-HSA-2395801
R-HSA-2129379	Molecules associated with elastic fibres	1	38	0.00258135	0.0958886	0.107818	1	10	0.000755915	9606	Homo sapiens	FN1		R-HSA-2537665
R-HSA-354192	Integrin signaling	1	39	0.00264928	0.0982869	0.107818	15	24	0.0018142	9606	Homo sapiens	FN1		R-HSA-354149;R-HSA-429415;R-HSA-354087;R-HSA-372705;R-HSA-429441;R-HSA-377644;R-HSA-354124;R-HSA-377641;R-HSA-377640;R-HSA-377643;R-HSA-372693;R-HSA-354165;R-HSA-354066;R-HSA-372697;R-HSA-354073
R-HSA-917977	Transferrin endocytosis and recycling	1	39	0.00264928	0.0982869	0.107818	6	11	0.000831507	9606	Homo sapiens	TF		R-HSA-917839;R-HSA-917807;R-HSA-917835;R-HSA-917814;R-HSA-5691150;R-HSA-917987
R-HSA-2559583	Cellular Senescence	2	200	0.013586	0.098374	0.107818	8	90	0.00680324	9606	Homo sapiens	H2BC14;H2BS1		R-HSA-3788745;R-HSA-3229089;R-HSA-3222593;R-HSA-3223200;R-HSA-3788748;R-HSA-3785711;R-HSA-3240295;R-HSA-3229102
R-HSA-390522	Striated Muscle Contraction	1	40	0.00271721	0.100679	0.107818	4	4	0.000302366	9606	Homo sapiens	ENPP2		R-HSA-390597;R-HSA-390598;R-HSA-390593;R-HSA-390595
R-HSA-163359	Glucagon signaling in metabolic regulation	1	40	0.00271721	0.100679	0.107818	2	6	0.000453549	9606	Homo sapiens	HGFAC		R-HSA-163617;R-HSA-164377
R-HSA-5689880	Ub-specific processing proteases	2	206	0.0139936	0.103357	0.107818	2	40	0.00302366	9606	Homo sapiens	H2BC14		R-HSA-5696960;R-HSA-5690080
R-HSA-8964043	Plasma lipoprotein clearance	1	42	0.00285307	0.105445	0.107818	4	35	0.0026457	9606	Homo sapiens	APOE		R-HSA-174706;R-HSA-174624;R-HSA-174657;R-HSA-174808
R-HSA-140875	Common Pathway of Fibrin Clot Formation	1	43	0.002921	0.107818	0.107818	4	29	0.00219215	9606	Homo sapiens	SERPINA5		R-HSA-140599;R-HSA-140696;R-HSA-140840;R-HSA-5591086
R-HSA-111933	Calmodulin induced events	1	43	0.002921	0.107818	0.107818	1	23	0.0017386	9606	Homo sapiens	HGFAC		R-HSA-111930
R-HSA-111997	CaM pathway	1	43	0.002921	0.107818	0.107818	1	24	0.0018142	9606	Homo sapiens	HGFAC		R-HSA-111930
R-HSA-6785807	Interleukin-4 and Interleukin-13 signaling	2	216	0.0146729	0.111814	0.111814	1	47	0.0035528	9606	Homo sapiens	FN1		R-HSA-6785895
R-HSA-8875878	MET promotes cell motility	1	45	0.00305686	0.112547	0.112547	1	12	0.000907098	9606	Homo sapiens	FN1		R-HSA-8874079
R-HSA-1566948	Elastic fibre formation	1	46	0.00312479	0.114903	0.114903	1	17	0.00128506	9606	Homo sapiens	FN1		R-HSA-2537665
R-HSA-3000480	Scavenging by Class A Receptors	1	48	0.00326065	0.119595	0.119595	2	10	0.000755915	9606	Homo sapiens	APOE		R-HSA-2173778;R-HSA-2507854
R-HSA-111996	Ca-dependent events	1	48	0.00326065	0.119595	0.119595	1	27	0.00204097	9606	Homo sapiens	HGFAC		R-HSA-111930
R-HSA-991365	Activation of GABAB receptors	1	49	0.00332858	0.121932	0.121932	5	8	0.000604732	9606	Homo sapiens	HGFAC		R-HSA-170674;R-HSA-170666;R-HSA-392206;R-HSA-170686;R-HSA-170671
R-HSA-9656223	Signaling by RAF1 mutants	1	49	0.00332858	0.121932	0.121932	4	7	0.000529141	9606	Homo sapiens	FN1		R-HSA-9656211;R-HSA-9656209;R-HSA-9656215;R-HSA-9656214
R-HSA-977444	GABA B receptor activation	1	49	0.00332858	0.121932	0.121932	5	9	0.000680324	9606	Homo sapiens	HGFAC		R-HSA-170674;R-HSA-170666;R-HSA-392206;R-HSA-170686;R-HSA-170671
R-HSA-597592	Post-translational protein modification	7	1597	0.108484	0.124021	0.124021	5	526	0.0397611	9606	Homo sapiens	CST3;TF;H2BC14;IGFBP4;FN1;APOE		R-HSA-5696960;R-HSA-5690080;R-HSA-8952289;R-HSA-8942099;R-HSA-8942101
R-HSA-194315	Signaling by Rho GTPases	3	470	0.0319272	0.127669	0.127669	9	125	0.00944894	9606	Homo sapiens	H2BC14;H2BS1;A2M		R-HSA-5625797;R-HSA-5625796;R-HSA-194922;R-HSA-5625870;R-HSA-5625774;R-HSA-5625849;R-HSA-5625848;R-HSA-5625784;R-HSA-5625883
R-HSA-6802948	Signaling by high-kinase activity BRAF mutants	1	52	0.00353237	0.128907	0.128907	4	6	0.000453549	9606	Homo sapiens	FN1		R-HSA-6802912;R-HSA-6802911;R-HSA-6802910;R-HSA-6803227
R-HSA-432040	Vasopressin regulates renal water homeostasis via Aquaporins	1	52	0.00353237	0.128907	0.128907	2	15	0.00113387	9606	Homo sapiens	HGFAC		R-HSA-163617;R-HSA-164377
R-HSA-2022377	Metabolism of Angiotensinogen to Angiotensins	1	53	0.0036003	0.13122	0.13122	17	20	0.00151183	9606	Homo sapiens	AGT		R-HSA-2022398;R-HSA-2022399;R-HSA-2022396;R-HSA-2022393;R-HSA-2022383;R-HSA-2022412;R-HSA-2065357;R-HSA-2022381;R-HSA-2022378;R-HSA-2065355;R-HSA-2022379;R-HSA-2022411;R-HSA-2028294;R-HSA-2022405;R-HSA-2022403;R-HSA-2022368;R-HSA-8851929
R-HSA-76009	Platelet Aggregation (Plug Formation)	1	53	0.0036003	0.13122	0.13122	15	27	0.00204097	9606	Homo sapiens	FN1		R-HSA-354149;R-HSA-429415;R-HSA-354087;R-HSA-372705;R-HSA-429441;R-HSA-377644;R-HSA-354124;R-HSA-377641;R-HSA-377640;R-HSA-377643;R-HSA-372693;R-HSA-354165;R-HSA-354066;R-HSA-372697;R-HSA-354073
R-HSA-2172127	DAP12 interactions	1	53	0.0036003	0.13122	0.13122	14	33	0.00249452	9606	Homo sapiens	B2M		R-HSA-2424484;R-HSA-2424486;R-HSA-2424487;R-HSA-2424480;R-HSA-210309;R-HSA-2424482;R-HSA-2395439;R-HSA-2395412;R-HSA-210289;R-HSA-2272753;R-HSA-2396594;R-HSA-2272795;R-HSA-2395801;R-HSA-2172126
R-HSA-1489509	DAG and IP3 signaling	1	53	0.0036003	0.13122	0.13122	1	28	0.00211656	9606	Homo sapiens	HGFAC		R-HSA-111930
R-HSA-9649948	Signaling downstream of RAS mutants	1	54	0.00366823	0.133527	0.133527	4	7	0.000529141	9606	Homo sapiens	FN1		R-HSA-6803233;R-HSA-6802926;R-HSA-6802925;R-HSA-6802922
R-HSA-6802946	Signaling by moderate kinase activity BRAF mutants	1	54	0.00366823	0.133527	0.133527	4	7	0.000529141	9606	Homo sapiens	FN1		R-HSA-6802919;R-HSA-6802914;R-HSA-6803230;R-HSA-6802921
R-HSA-6802949	Signaling by RAS mutants	1	54	0.00366823	0.133527	0.133527	4	9	0.000680324	9606	Homo sapiens	FN1		R-HSA-6803233;R-HSA-6802926;R-HSA-6802925;R-HSA-6802922
R-HSA-8963899	Plasma lipoprotein remodeling	1	54	0.00366823	0.133527	0.133527	4	30	0.00226775	9606	Homo sapiens	APOE		R-HSA-174690;R-HSA-174739;R-HSA-174757;R-HSA-266303
R-HSA-6802955	Paradoxical activation of RAF signaling by kinase inactive BRAF	1	55	0.00373616	0.135828	0.135828	4	7	0.000529141	9606	Homo sapiens	FN1		R-HSA-6802918;R-HSA-6803234;R-HSA-6802943;R-HSA-6802942
R-HSA-9031628	NGF-stimulated transcription	1	56	0.00380409	0.138123	0.138123	2	37	0.00279689	9606	Homo sapiens	TF		R-HSA-9621042;R-HSA-9621035
R-HSA-877300	Interferon gamma signaling	2	255	0.0173222	0.146366	0.146366	2	16	0.00120946	9606	Homo sapiens	B2M		R-HSA-1031716;R-HSA-1031713
R-HSA-8939211	ESR-mediated signaling	2	256	0.0173901	0.14728	0.14728	14	110	0.00831507	9606	Homo sapiens	H2BC14;H2BS1		R-HSA-9009065;R-HSA-9011981;R-HSA-9011949;R-HSA-9011983;R-HSA-9011950;R-HSA-9012000;R-HSA-9009378;R-HSA-9011941;R-HSA-9011975;R-HSA-9009371;R-HSA-9011966;R-HSA-9011985;R-HSA-9011952;R-HSA-9011984
R-HSA-202733	Cell surface interactions at the vascular wall	2	258	0.017526	0.149112	0.149112	2	65	0.00491345	9606	Homo sapiens	IGLV3-21;FN1		R-HSA-202723;R-HSA-8858428
R-HSA-157118	Signaling by NOTCH	2	258	0.017526	0.149112	0.149112	3	154	0.0116411	9606	Homo sapiens	H2BC14;H2BS1		R-HSA-9604834;R-HSA-9604831;R-HSA-9604829
R-HSA-8866654	E3 ubiquitin ligases ubiquitinate target proteins	1	61	0.00414374	0.149509	0.149509	2	16	0.00120946	9606	Homo sapiens	H2BC14		R-HSA-8942099;R-HSA-8942101
R-HSA-3000171	Non-integrin membrane-ECM interactions	1	61	0.00414374	0.149509	0.149509	2	22	0.00166301	9606	Homo sapiens	FN1		R-HSA-2396337;R-HSA-2731141
R-HSA-418597	G alpha (z) signalling events	1	62	0.00421167	0.151769	0.151769	2	13	0.00098269	9606	Homo sapiens	HGFAC		R-HSA-392129;R-HSA-392064
R-HSA-8878171	Transcriptional regulation by RUNX1	2	261	0.0177298	0.151869	0.151869	23	132	0.00997808	9606	Homo sapiens	H2BC14;H2BS1		R-HSA-8936584;R-HSA-8936616;R-HSA-8937097;R-HSA-8937037;R-HSA-8936621;R-HSA-8865505;R-HSA-8936608;R-HSA-8936481;R-HSA-8936995;R-HSA-8937016;R-HSA-8937113;R-HSA-8937050;R-HSA-8935740;R-HSA-8865491;R-HSA-8936989;R-HSA-8937118;R-HSA-8937022;R-HSA-8935730;R-HSA-8936979;R-HSA-8935731;R-HSA-8936628;R-HSA-8865498;R-HSA-8936599
R-HSA-5674135	MAP2K and MAPK activation	1	66	0.00448339	0.160749	0.160749	8	12	0.000907098	9606	Homo sapiens	FN1		R-HSA-9657603;R-HSA-5672980;R-HSA-5672978;R-HSA-9657606;R-HSA-5672972;R-HSA-5672973;R-HSA-9657608;R-HSA-9657599
R-HSA-3214815	HDACs deacetylate histones	1	67	0.00455132	0.162979	0.162979	4	5	0.000377958	9606	Homo sapiens	H2BC14		R-HSA-3777129;R-HSA-3782637;R-HSA-3782655;R-HSA-3769447
R-HSA-977443	GABA receptor activation	1	67	0.00455132	0.162979	0.162979	5	12	0.000907098	9606	Homo sapiens	HGFAC		R-HSA-170674;R-HSA-170666;R-HSA-392206;R-HSA-170686;R-HSA-170671
R-HSA-445717	Aquaporin-mediated transport	1	68	0.00461925	0.165204	0.165204	2	25	0.00188979	9606	Homo sapiens	HGFAC		R-HSA-163617;R-HSA-164377
R-HSA-69620	Cell Cycle Checkpoints	2	280	0.0190204	0.169562	0.169562	2	56	0.00423312	9606	Homo sapiens	H2BC14;H2BS1		R-HSA-5683735;R-HSA-69891
R-HSA-112043	PLC beta mediated events	1	71	0.00482304	0.171844	0.171844	1	32	0.00241893	9606	Homo sapiens	HGFAC		R-HSA-111930
R-HSA-5690714	CD22 mediated BCR regulation	1	72	0.00489097	0.174046	0.174046	3	4	0.000302366	9606	Homo sapiens	IGLV3-21		R-HSA-5690740;R-HSA-5690702;R-HSA-5690701
R-HSA-112040	G-protein mediated events	1	72	0.00489097	0.174046	0.174046	10	41	0.00309925	9606	Homo sapiens	HGFAC		R-HSA-170674;R-HSA-170672;R-HSA-170676;R-HSA-170677;R-HSA-170666;R-HSA-392206;R-HSA-111930;R-HSA-170686;R-HSA-170671;R-HSA-170685
R-HSA-1222499	Latent infection - Other responses of Mtb to phagocytosis	1	72	0.00489097	0.174046	0.174046	3	34	0.00257011	9606	Homo sapiens	TF		R-HSA-1222641;R-HSA-8951549;R-HSA-8951552
R-HSA-6802952	Signaling by BRAF and RAF fusions	1	73	0.0049589	0.176242	0.176242	4	5	0.000377958	9606	Homo sapiens	FN1		R-HSA-6802935;R-HSA-6802934;R-HSA-6802933;R-HSA-6802932
R-HSA-5688426	Deubiquitination	2	288	0.0195639	0.177118	0.177118	2	77	0.00582055	9606	Homo sapiens	H2BC14		R-HSA-5696960;R-HSA-5690080
R-HSA-9662851	Anti-inflammatory response favouring Leishmania parasite infection	2	297	0.0201753	0.185685	0.185685	12	40	0.00302366	9606	Homo sapiens	IGLV3-21;HGFAC		R-HSA-9664275;R-HSA-9664273;R-HSA-163617;R-HSA-392129;R-HSA-9664278;R-HSA-9664261;R-HSA-111930;R-HSA-9664271;R-HSA-9664270;R-HSA-9664397;R-HSA-9664285;R-HSA-9664268
R-HSA-9664433	Leishmania parasite growth and survival	2	297	0.0201753	0.185685	0.185685	12	40	0.00302366	9606	Homo sapiens	IGLV3-21;HGFAC		R-HSA-9664275;R-HSA-9664273;R-HSA-163617;R-HSA-392129;R-HSA-9664278;R-HSA-9664261;R-HSA-111930;R-HSA-9664271;R-HSA-9664270;R-HSA-9664397;R-HSA-9664285;R-HSA-9664268
R-HSA-418594	G alpha (i) signalling events	3	565	0.0383805	0.187826	0.187826	21	165	0.0124726	9606	Homo sapiens	APOE;HGFAC;AGT		R-HSA-392129;R-HSA-749454;R-HSA-2404131;R-HSA-170666;R-HSA-2404140;R-HSA-392206;R-HSA-380073;R-HSA-2395784;R-HSA-170671;R-HSA-2423785;R-HSA-2429643;R-HSA-170674;R-HSA-170672;R-HSA-170676;R-HSA-170677;R-HSA-2424254;R-HSA-111930;R-HSA-749456;R-HSA-170686;R-HSA-2395768;R-HSA-170685
R-HSA-975634	Retinoid metabolism and transport	1	79	0.00536648	0.189299	0.189299	7	28	0.00211656	9606	Homo sapiens	APOE		R-HSA-2404131;R-HSA-2404140;R-HSA-2424254;R-HSA-2395768;R-HSA-2395784;R-HSA-2423785;R-HSA-2429643
R-HSA-3000178	ECM proteoglycans	1	79	0.00536648	0.189299	0.189299	1	23	0.0017386	9606	Homo sapiens	FN1		R-HSA-2681681
R-HSA-198725	Nuclear Events (kinase and transcription factor activation)	1	80	0.00543441	0.191456	0.191456	2	48	0.00362839	9606	Homo sapiens	TF		R-HSA-9621042;R-HSA-9621035
R-HSA-1236977	Endosomal/Vacuolar pathway	1	82	0.00557027	0.195752	0.195752	3	4	0.000302366	9606	Homo sapiens	B2M		R-HSA-1236964;R-HSA-1236954;R-HSA-1236943
R-HSA-917937	Iron uptake and transport	1	83	0.0056382	0.197892	0.197892	7	34	0.00257011	9606	Homo sapiens	TF		R-HSA-917839;R-HSA-917807;R-HSA-917835;R-HSA-917814;R-HSA-5691150;R-HSA-917987;R-HSA-917888
R-HSA-8852135	Protein ubiquitination	1	84	0.00570613	0.200026	0.200026	2	32	0.00241893	9606	Homo sapiens	H2BC14		R-HSA-8942099;R-HSA-8942101
R-HSA-198933	Immunoregulatory interactions between a Lymphoid and a non-Lymphoid cell	2	317	0.0215339	0.204935	0.204935	14	44	0.00332603	9606	Homo sapiens	IGLV3-21;B2M		R-HSA-199043;R-HSA-199587;R-HSA-199169;R-HSA-199558;R-HSA-198955;R-HSA-199566;R-HSA-198958;R-HSA-8850326;R-HSA-8850356;R-HSA-199062;R-HSA-199579;R-HSA-199161;R-HSA-199576;R-HSA-199583
R-HSA-216083	Integrin cell surface interactions	1	87	0.00590992	0.206396	0.206396	2	55	0.00415753	9606	Homo sapiens	FN1		R-HSA-216050;R-HSA-349593
R-HSA-195258	RHO GTPase Effectors	2	328	0.0222811	0.215624	0.215624	8	113	0.00854184	9606	Homo sapiens	H2BC14;H2BS1		R-HSA-5625797;R-HSA-5625796;R-HSA-5625870;R-HSA-5625774;R-HSA-5625849;R-HSA-5625848;R-HSA-5625784;R-HSA-5625883
R-HSA-1474244	Extracellular matrix organization	2	330	0.022417	0.217573	0.217573	16	319	0.0241137	9606	Homo sapiens	FN1;A2M		R-HSA-202723;R-HSA-2327746;R-HSA-3788061;R-HSA-2537665;R-HSA-2545196;R-HSA-1454781;R-HSA-2731141;R-HSA-3785684;R-HSA-216050;R-HSA-1566981;R-HSA-2396337;R-HSA-2327733;R-HSA-2533950;R-HSA-2681681;R-HSA-349593;R-HSA-2533944
R-HSA-450531	Regulation of mRNA stability by proteins that bind AU-rich elements	1	93	0.00631751	0.218988	0.218988	1	26	0.00196538	9606	Homo sapiens	ENPP2		R-HSA-450595
R-HSA-6806667	Metabolism of fat-soluble vitamins	1	94	0.00638544	0.221067	0.221067	7	34	0.00257011	9606	Homo sapiens	APOE		R-HSA-2404131;R-HSA-2404140;R-HSA-2424254;R-HSA-2395768;R-HSA-2395784;R-HSA-2423785;R-HSA-2429643
R-HSA-6802957	Oncogenic MAPK signaling	1	101	0.00686095	0.235474	0.235474	24	46	0.00347721	9606	Homo sapiens	FN1		R-HSA-6802919;R-HSA-9656211;R-HSA-6802918;R-HSA-9656209;R-HSA-9656215;R-HSA-6802914;R-HSA-6803234;R-HSA-9656214;R-HSA-6803233;R-HSA-6802912;R-HSA-6802926;R-HSA-6802925;R-HSA-6802922;R-HSA-6802921;R-HSA-6802935;R-HSA-6802934;R-HSA-6802933;R-HSA-6802932;R-HSA-6802911;R-HSA-6802943;R-HSA-6802910;R-HSA-6803230;R-HSA-6802942;R-HSA-6803227
R-HSA-983170	Antigen Presentation: Folding, assembly and peptide loading of class I MHC	1	102	0.00692888	0.237511	0.237511	11	16	0.00120946	9606	Homo sapiens	B2M		R-HSA-983422;R-HSA-983421;R-HSA-8951499;R-HSA-983146;R-HSA-983161;R-HSA-983142;R-HSA-983427;R-HSA-983426;R-HSA-983138;R-HSA-983425;R-HSA-983424
R-HSA-2029481	FCGR activation	1	103	0.00699681	0.239542	0.239542	6	6	0.000453549	9606	Homo sapiens	IGLV3-21		R-HSA-2029455;R-HSA-2029452;R-HSA-2029449;R-HSA-1861621;R-HSA-2029459;R-HSA-2029457
R-HSA-983695	Antigen activates B Cell Receptor (BCR) leading to generation of second messengers	1	103	0.00699681	0.239542	0.239542	10	25	0.00188979	9606	Homo sapiens	IGLV3-21		R-HSA-9606162;R-HSA-9606163;R-HSA-983709;R-HSA-983707;R-HSA-9606151;R-HSA-983703;R-HSA-1112666;R-HSA-983700;R-HSA-9606159;R-HSA-983696
R-HSA-2730905	Role of LAT2/NTAL/LAB on calcium mobilization	1	107	0.00726853	0.247616	0.247616	2	7	0.000529141	9606	Homo sapiens	IGLV3-21		R-HSA-2730860;R-HSA-2730884
R-HSA-382551	Transport of small molecules	4	967	0.0656885	0.252353	0.252353	19	441	0.0333359	9606	Homo sapiens	TF;APOE;A2M;HGFAC		R-HSA-174690;R-HSA-917839;R-HSA-917807;R-HSA-174624;R-HSA-163617;R-HSA-174657;R-HSA-917835;R-HSA-174660;R-HSA-174757;R-HSA-917987;R-HSA-917888;R-HSA-174706;R-HSA-174739;R-HSA-264758;R-HSA-917814;R-HSA-5691150;R-HSA-174808;R-HSA-164377;R-HSA-266303
R-HSA-3214847	HATs acetylate histones	1	110	0.00747232	0.253616	0.253616	3	15	0.00113387	9606	Homo sapiens	H2BC14		R-HSA-3697008;R-HSA-3662335;R-HSA-3318415
R-HSA-73894	DNA Repair	2	369	0.0250662	0.25587	0.25587	41	332	0.0250964	9606	Homo sapiens	H2BC14;H2BS1		R-HSA-5682967;R-HSA-5683735;R-HSA-69891;R-HSA-5684052;R-HSA-5682965;R-HSA-5683986;R-HSA-5693599;R-HSA-5682588;R-HSA-5686685;R-HSA-5683930;R-HSA-5682586;R-HSA-5683801;R-HSA-5682629;R-HSA-5683077;R-HSA-5693583;R-HSA-9629195;R-HSA-5683405;R-HSA-5686900;R-HSA-5686704;R-HSA-5682992;R-HSA-5693566;R-HSA-5683967;R-HSA-5683964;R-HSA-9629497;R-HSA-5683384;R-HSA-9629372;R-HSA-5683385;R-HSA-9629373;R-HSA-568…
R-HSA-111885	Opioid Signalling	1	112	0.00760818	0.25759	0.25759	10	59	0.0044599	9606	Homo sapiens	HGFAC		R-HSA-170674;R-HSA-170672;R-HSA-170676;R-HSA-170677;R-HSA-170666;R-HSA-392206;R-HSA-111930;R-HSA-170686;R-HSA-170671;R-HSA-170685
R-HSA-8856825	Cargo recognition for clathrin-mediated endocytosis	1	116	0.0078799	0.265476	0.265476	1	15	0.00113387	9606	Homo sapiens	TF		R-HSA-8866277
R-HSA-196854	Metabolism of vitamins and cofactors	2	383	0.0260173	0.269689	0.269689	8	206	0.0155718	9606	Homo sapiens	ENPP2;APOE		R-HSA-8938314;R-HSA-2404131;R-HSA-2404140;R-HSA-2424254;R-HSA-2395768;R-HSA-2395784;R-HSA-2423785;R-HSA-2429643
R-HSA-6803157	Antimicrobial peptides	1	123	0.00835541	0.279082	0.279082	2	58	0.00438431	9606	Homo sapiens	TF		R-HSA-6810643;R-HSA-1222491
R-HSA-2871796	FCERI mediated MAPK activation	1	124	0.00842334	0.281006	0.281006	2	20	0.00151183	9606	Homo sapiens	IGLV3-21		R-HSA-2730851;R-HSA-2730886
R-HSA-5610787	Hedgehog 'off' state	1	124	0.00842334	0.281006	0.281006	1	32	0.00241893	9606	Homo sapiens	HGFAC		R-HSA-5610727
R-HSA-162582	Signal Transduction	11	3423	0.232525	0.285716	0.285716	88	2408	0.182024	9606	Homo sapiens	H2BC14;TF;FN1;H2BS1;APOE;A2M;HGFAC;AGT		R-HSA-749448;R-HSA-9011981;R-HSA-392064;R-HSA-749454;R-HSA-9011983;R-HSA-429441;R-HSA-749452;R-HSA-2404131;R-HSA-2404140;R-HSA-3364026;R-HSA-392206;R-HSA-9011975;R-HSA-9657603;R-HSA-5625797;R-HSA-5625796;R-HSA-9657606;R-HSA-354066;R-HSA-9011985;R-HSA-374173;R-HSA-9011984;R-HSA-2424254;R-HSA-9657608;R-HSA-749456;R-HSA-354073;R-HSA-9009065;R-HSA-9621042;R-HSA-354087;R-HSA-163617;R-HSA-170666;R-HSA-…
R-HSA-913531	Interferon Signaling	2	401	0.02724	0.287464	0.287464	2	69	0.00521581	9606	Homo sapiens	B2M		R-HSA-1031716;R-HSA-1031713
R-HSA-9658195	Leishmania infection	2	403	0.0273759	0.289438	0.289438	20	95	0.00718119	9606	Homo sapiens	IGLV3-21;HGFAC		R-HSA-9664275;R-HSA-9664273;R-HSA-163617;R-HSA-392129;R-HSA-9664278;R-HSA-9664406;R-HSA-9666426;R-HSA-9666458;R-HSA-9666425;R-HSA-9666430;R-HSA-9664285;R-HSA-9666428;R-HSA-9666435;R-HSA-9666433;R-HSA-9664261;R-HSA-111930;R-HSA-9664271;R-HSA-9664270;R-HSA-9664397;R-HSA-9664268
R-HSA-2029485	Role of phospholipids in phagocytosis	1	129	0.00876299	0.290548	0.290548	5	12	0.000907098	9606	Homo sapiens	IGLV3-21		R-HSA-2029272;R-HSA-2029273;R-HSA-2029270;R-HSA-2029271;R-HSA-2029268
R-HSA-2871809	FCERI mediated Ca+2 mobilization	1	129	0.00876299	0.290548	0.290548	2	11	0.000831507	9606	Homo sapiens	IGLV3-21		R-HSA-2730888;R-HSA-2730833
R-HSA-68886	M Phase	2	416	0.0282589	0.302256	0.302256	8	91	0.00687883	9606	Homo sapiens	H2BC14;H2BS1		R-HSA-2245218;R-HSA-2288097;R-HSA-2301205;R-HSA-2294580;R-HSA-2172678;R-HSA-2294600;R-HSA-2294574;R-HSA-2294590
R-HSA-187037	Signaling by NTRK1 (TRKA)	1	143	0.00971401	0.316616	0.316616	2	102	0.00771033	9606	Homo sapiens	TF		R-HSA-9621042;R-HSA-9621035
R-HSA-163685	Integration of energy metabolism	1	145	0.00984987	0.320263	0.320263	2	62	0.00468667	9606	Homo sapiens	HGFAC		R-HSA-163617;R-HSA-164377
R-HSA-162909	Host Interactions of HIV factors	1	150	0.0101895	0.329298	0.329298	4	54	0.00408194	9606	Homo sapiens	B2M		R-HSA-182243;R-HSA-182279;R-HSA-182263;R-HSA-182286
R-HSA-2980736	Peptide hormone metabolism	1	152	0.0103254	0.332879	0.332879	17	63	0.00476226	9606	Homo sapiens	AGT		R-HSA-2022398;R-HSA-2022399;R-HSA-2022396;R-HSA-2022393;R-HSA-2022383;R-HSA-2022412;R-HSA-2065357;R-HSA-2022381;R-HSA-2022378;R-HSA-2065355;R-HSA-2022379;R-HSA-2022411;R-HSA-2028294;R-HSA-2022405;R-HSA-2022403;R-HSA-2022368;R-HSA-8851929
R-HSA-1280215	Cytokine Signaling in Immune system	4	1108	0.0752666	0.337604	0.337604	3	687	0.0519314	9606	Homo sapiens	FN1;B2M		R-HSA-6785895;R-HSA-1031716;R-HSA-1031713
R-HSA-9664407	Parasite infection	1	157	0.010665	0.34175	0.34175	12	27	0.00204097	9606	Homo sapiens	IGLV3-21		R-HSA-9666435;R-HSA-9664275;R-HSA-9666433;R-HSA-9664273;R-HSA-9664406;R-HSA-9664261;R-HSA-9666426;R-HSA-9666458;R-HSA-9666425;R-HSA-9666430;R-HSA-9664397;R-HSA-9666428
R-HSA-9664417	Leishmania phagocytosis	1	157	0.010665	0.34175	0.34175	12	27	0.00204097	9606	Homo sapiens	IGLV3-21		R-HSA-9666435;R-HSA-9664275;R-HSA-9666433;R-HSA-9664273;R-HSA-9664406;R-HSA-9664261;R-HSA-9666426;R-HSA-9666458;R-HSA-9666425;R-HSA-9666430;R-HSA-9664397;R-HSA-9666428
R-HSA-9664422	FCGR3A-mediated phagocytosis	1	157	0.010665	0.34175	0.34175	12	27	0.00204097	9606	Homo sapiens	IGLV3-21		R-HSA-9666435;R-HSA-9664275;R-HSA-9666433;R-HSA-9664273;R-HSA-9664406;R-HSA-9664261;R-HSA-9666426;R-HSA-9666458;R-HSA-9666425;R-HSA-9666430;R-HSA-9664397;R-HSA-9666428
R-HSA-2029482	Regulation of actin dynamics for phagocytic cup formation	1	158	0.010733	0.34351	0.34351	6	24	0.0018142	9606	Homo sapiens	IGLV3-21		R-HSA-2197697;R-HSA-2029453;R-HSA-2029467;R-HSA-2029451;R-HSA-2029476;R-HSA-2029458
R-HSA-9660821	ADORA2B mediated anti-inflammatory cytokines production	1	159	0.0108009	0.345266	0.345266	2	12	0.000907098	9606	Homo sapiens	HGFAC		R-HSA-163617;R-HSA-392129
R-HSA-194840	Rho GTPase cycle	1	160	0.0108688	0.347017	0.347017	1	12	0.000907098	9606	Homo sapiens	A2M		R-HSA-194922
R-HSA-5663205	Infectious disease	5	1468	0.0997215	0.348164	0.348164	34	751	0.0567692	9606	Homo sapiens	TF;H2BC14;IGLV3-21;B2M;HGFAC		R-HSA-9664275;R-HSA-9664273;R-HSA-9621073;R-HSA-392129;R-HSA-9664278;R-HSA-9664406;R-HSA-182279;R-HSA-9614810;R-HSA-8951552;R-HSA-9666458;R-HSA-9614811;R-HSA-182286;R-HSA-9664285;R-HSA-9666435;R-HSA-9637635;R-HSA-9666433;R-HSA-9664261;R-HSA-9664271;R-HSA-9664270;R-HSA-9664397;R-HSA-9664268;R-HSA-182243;R-HSA-163617;R-HSA-9698928;R-HSA-1222641;R-HSA-9666426;R-HSA-9666425;R-HSA-9623096;R-HSA-966643…
R-HSA-8856828	Clathrin-mediated endocytosis	1	162	0.0110047	0.350506	0.350506	16	35	0.0026457	9606	Homo sapiens	TF		R-HSA-8868071;R-HSA-8868230;R-HSA-8866277;R-HSA-8867756;R-HSA-8868236;R-HSA-8868651;R-HSA-8867754;R-HSA-8868072;R-HSA-8868648;R-HSA-8868661;R-HSA-8868660;R-HSA-8868659;R-HSA-8868658;R-HSA-8869438;R-HSA-8871194;R-HSA-8871193
R-HSA-1236974	ER-Phagosome pathway	1	165	0.0112085	0.355705	0.355705	3	10	0.000755915	9606	Homo sapiens	B2M		R-HSA-8863973;R-HSA-1236965;R-HSA-1236971
R-HSA-166520	Signaling by NTRKs	1	166	0.0112764	0.357429	0.357429	2	164	0.012397	9606	Homo sapiens	TF		R-HSA-9621042;R-HSA-9621035
R-HSA-5358351	Signaling by Hedgehog	1	168	0.0114123	0.360864	0.360864	1	82	0.0061985	9606	Homo sapiens	HGFAC		R-HSA-5610727
R-HSA-2187338	Visual phototransduction	1	169	0.0114802	0.362574	0.362574	7	92	0.00695442	9606	Homo sapiens	APOE		R-HSA-2404131;R-HSA-2404140;R-HSA-2424254;R-HSA-2395768;R-HSA-2395784;R-HSA-2423785;R-HSA-2429643
R-HSA-2871837	FCERI mediated NF-kB activation	1	175	0.0118878	0.372744	0.372744	1	19	0.00143624	9606	Homo sapiens	IGLV3-21		R-HSA-2730882
R-HSA-9610379	HCMV Late Events	1	175	0.0118878	0.372744	0.372744	1	19	0.00143624	9606	Homo sapiens	H2BC14		R-HSA-9698928
R-HSA-1236975	Antigen processing-Cross presentation	1	187	0.0127029	0.392612	0.392612	6	23	0.0017386	9606	Homo sapiens	B2M		R-HSA-8863973;R-HSA-1236964;R-HSA-1236965;R-HSA-1236954;R-HSA-1236971;R-HSA-1236943
R-HSA-983705	Signaling by the B Cell Receptor (BCR)	1	191	0.0129747	0.399098	0.399098	13	44	0.00332603	9606	Homo sapiens	IGLV3-21		R-HSA-9606162;R-HSA-9606163;R-HSA-5690740;R-HSA-1112666;R-HSA-983709;R-HSA-983707;R-HSA-9606151;R-HSA-983703;R-HSA-5690702;R-HSA-983700;R-HSA-5690701;R-HSA-9606159;R-HSA-983696
R-HSA-2029480	Fcgamma receptor (FCGR) dependent phagocytosis	1	193	0.0131105	0.402315	0.402315	17	42	0.00317484	9606	Homo sapiens	IGLV3-21		R-HSA-2197697;R-HSA-2029467;R-HSA-2029272;R-HSA-2029273;R-HSA-2029270;R-HSA-2029271;R-HSA-1861621;R-HSA-2029268;R-HSA-2029458;R-HSA-2029459;R-HSA-2029457;R-HSA-2029455;R-HSA-2029452;R-HSA-2029453;R-HSA-2029451;R-HSA-2029449;R-HSA-2029476
R-HSA-375276	Peptide ligand-binding receptors	1	211	0.0143333	0.430526	0.430526	2	76	0.00574495	9606	Homo sapiens	AGT		R-HSA-9615348;R-HSA-374173
R-HSA-9609690	HCMV Early Events	1	215	0.014605	0.436617	0.436617	5	12	0.000907098	9606	Homo sapiens	H2BC14		R-HSA-9614816;R-HSA-9621073;R-HSA-9614810;R-HSA-9614811;R-HSA-9623096
R-HSA-397014	Muscle contraction	1	224	0.0152164	0.450089	0.450089	4	42	0.00317484	9606	Homo sapiens	ENPP2		R-HSA-390597;R-HSA-390598;R-HSA-390593;R-HSA-390595
R-HSA-112314	Neurotransmitter receptors and postsynaptic signal transmission	1	232	0.0157598	0.461801	0.461801	5	109	0.00823947	9606	Homo sapiens	HGFAC		R-HSA-170674;R-HSA-170666;R-HSA-392206;R-HSA-170686;R-HSA-170671
R-HSA-2454202	Fc epsilon receptor (FCERI) signaling	1	235	0.0159636	0.46613	0.46613	12	63	0.00476226	9606	Homo sapiens	IGLV3-21		R-HSA-2730888;R-HSA-2730843;R-HSA-2730860;R-HSA-2454240;R-HSA-2454208;R-HSA-2454192;R-HSA-2730833;R-HSA-2730851;R-HSA-2454239;R-HSA-2730882;R-HSA-2730884;R-HSA-2730886
R-HSA-69278	Cell Cycle, Mitotic	2	596	0.0404864	0.472141	0.472141	8	350	0.026457	9606	Homo sapiens	H2BC14;H2BS1		R-HSA-2245218;R-HSA-2288097;R-HSA-2301205;R-HSA-2294580;R-HSA-2172678;R-HSA-2294600;R-HSA-2294574;R-HSA-2294590
R-HSA-196849	Metabolism of water-soluble vitamins and cofactors	1	255	0.0173222	0.494135	0.494135	1	144	0.0108852	9606	Homo sapiens	ENPP2		R-HSA-8938314
R-HSA-4839726	Chromatin organization	1	260	0.0176618	0.500909	0.500909	7	85	0.00642528	9606	Homo sapiens	H2BC14		R-HSA-3777129;R-HSA-3782637;R-HSA-3782655;R-HSA-3697008;R-HSA-3662335;R-HSA-3318415;R-HSA-3769447
R-HSA-3247509	Chromatin modifying enzymes	1	260	0.0176618	0.500909	0.500909	7	85	0.00642528	9606	Homo sapiens	H2BC14		R-HSA-3777129;R-HSA-3782637;R-HSA-3782655;R-HSA-3697008;R-HSA-3662335;R-HSA-3318415;R-HSA-3769447
R-HSA-162906	HIV Infection	1	267	0.0181374	0.510245	0.510245	4	160	0.0120946	9606	Homo sapiens	B2M		R-HSA-182243;R-HSA-182279;R-HSA-182263;R-HSA-182286
R-HSA-9609646	HCMV Infection	1	270	0.0183411	0.514194	0.514194	6	31	0.00234334	9606	Homo sapiens	H2BC14		R-HSA-9614816;R-HSA-9621073;R-HSA-9698928;R-HSA-9614810;R-HSA-9614811;R-HSA-9623096
R-HSA-449147	Signaling by Interleukins	2	647	0.0439508	0.516071	0.516071	1	493	0.0372666	9606	Homo sapiens	FN1		R-HSA-6785895
R-HSA-416476	G alpha (q) signalling events	1	283	0.0192242	0.53095	0.53095	3	35	0.0026457	9606	Homo sapiens	AGT		R-HSA-749448;R-HSA-749452;R-HSA-379048
R-HSA-2262752	Cellular responses to stress	2	700	0.0475511	0.559225	0.559225	8	230	0.017386	9606	Homo sapiens	H2BC14;H2BS1		R-HSA-3788745;R-HSA-3229089;R-HSA-3222593;R-HSA-3223200;R-HSA-3788748;R-HSA-3785711;R-HSA-3240295;R-HSA-3229102
R-HSA-8953897	Cellular responses to external stimuli	2	718	0.0487739	0.573276	0.573276	8	261	0.0197294	9606	Homo sapiens	H2BC14;H2BS1		R-HSA-3788745;R-HSA-3229089;R-HSA-3222593;R-HSA-3223200;R-HSA-3788748;R-HSA-3785711;R-HSA-3240295;R-HSA-3229102
R-HSA-1640170	Cell Cycle	2	734	0.0498607	0.585504	0.585504	25	449	0.0339406	9606	Homo sapiens	H2BC14;H2BS1		R-HSA-2245218;R-HSA-5683735;R-HSA-69891;R-HSA-2288097;R-HSA-606287;R-HSA-9670101;R-HSA-912458;R-HSA-181450;R-HSA-2294574;R-HSA-912450;R-HSA-912408;R-HSA-9670149;R-HSA-2294580;R-HSA-606289;R-HSA-912470;R-HSA-2294590;R-HSA-912467;R-HSA-2172678;R-HSA-2294600;R-HSA-9670114;R-HSA-2301205;R-HSA-912503;R-HSA-912496;R-HSA-176700;R-HSA-1214188
R-HSA-212436	Generic Transcription Pathway	4	1554	0.105563	0.600908	0.600908	25	824	0.0622874	9606	Homo sapiens	H2BC14;H2BS1;APOE		R-HSA-8936584;R-HSA-8869575;R-HSA-8937097;R-HSA-8937037;R-HSA-8937113;R-HSA-8869590;R-HSA-8937050;R-HSA-8865491;R-HSA-8936989;R-HSA-8937118;R-HSA-8936979;R-HSA-8865498;R-HSA-8936599;R-HSA-8936616;R-HSA-8936621;R-HSA-8865505;R-HSA-8936608;R-HSA-8936481;R-HSA-8936995;R-HSA-8937016;R-HSA-8935740;R-HSA-8937022;R-HSA-8935730;R-HSA-8935731;R-HSA-8936628
R-HSA-5673001	RAF/MAP kinase cascade	1	345	0.0234359	0.603421	0.603421	8	75	0.00566936	9606	Homo sapiens	FN1		R-HSA-9657603;R-HSA-5672980;R-HSA-5672978;R-HSA-9657606;R-HSA-5672972;R-HSA-5672973;R-HSA-9657608;R-HSA-9657599
R-HSA-5684996	MAPK1/MAPK3 signaling	1	352	0.0239114	0.610883	0.610883	8	82	0.0061985	9606	Homo sapiens	FN1		R-HSA-9657603;R-HSA-5672980;R-HSA-5672978;R-HSA-9657606;R-HSA-5672972;R-HSA-5672973;R-HSA-9657608;R-HSA-9657599
R-HSA-112315	Transmission across Chemical Synapses	1	355	0.0241152	0.614039	0.614039	5	163	0.0123214	9606	Homo sapiens	HGFAC		R-HSA-170674;R-HSA-170666;R-HSA-392206;R-HSA-170686;R-HSA-170671
R-HSA-9006925	Intracellular signaling by second messengers	1	366	0.0248624	0.625399	0.625399	1	114	0.00861743	9606	Homo sapiens	HGFAC		R-HSA-111930
R-HSA-5683057	MAPK family signaling cascades	1	403	0.0273759	0.661268	0.661268	8	122	0.00922216	9606	Homo sapiens	FN1		R-HSA-9657603;R-HSA-5672980;R-HSA-5672978;R-HSA-9657606;R-HSA-5672972;R-HSA-5672973;R-HSA-9657608;R-HSA-9657599
R-HSA-73857	RNA Polymerase II Transcription	4	1693	0.115006	0.670631	0.670631	25	885	0.0668985	9606	Homo sapiens	H2BC14;H2BS1;APOE		R-HSA-8936584;R-HSA-8869575;R-HSA-8937097;R-HSA-8937037;R-HSA-8937113;R-HSA-8869590;R-HSA-8937050;R-HSA-8865491;R-HSA-8936989;R-HSA-8937118;R-HSA-8936979;R-HSA-8865498;R-HSA-8936599;R-HSA-8936616;R-HSA-8936621;R-HSA-8865505;R-HSA-8936608;R-HSA-8936481;R-HSA-8936995;R-HSA-8937016;R-HSA-8935740;R-HSA-8937022;R-HSA-8935730;R-HSA-8935731;R-HSA-8936628
R-HSA-1643685	Disease	6	2538	0.172407	0.685285	0.685285	58	1589	0.120115	9606	Homo sapiens	TF;H2BC14;IGLV3-21;FN1;B2M;HGFAC		R-HSA-9664275;R-HSA-6802919;R-HSA-9656211;R-HSA-6802918;R-HSA-9664273;R-HSA-9656209;R-HSA-9656215;R-HSA-9664278;R-HSA-9664406;R-HSA-6802914;R-HSA-9656214;R-HSA-182279;R-HSA-6802912;R-HSA-8951552;R-HSA-9666458;R-HSA-6802926;R-HSA-6802925;R-HSA-182286;R-HSA-6802922;R-HSA-9664285;R-HSA-6802921;R-HSA-9666435;R-HSA-6802935;R-HSA-9637635;R-HSA-6802934;R-HSA-9666433;R-HSA-6802933;R-HSA-6802932;R-HSA-966…
R-HSA-388396	GPCR downstream signalling	3	1355	0.0920454	0.709058	0.709058	26	260	0.0196538	9606	Homo sapiens	APOE;HGFAC;AGT		R-HSA-749448;R-HSA-392129;R-HSA-392064;R-HSA-749454;R-HSA-749452;R-HSA-2404131;R-HSA-2404140;R-HSA-392206;R-HSA-2423785;R-HSA-2424254;R-HSA-749456;R-HSA-2395768;R-HSA-163617;R-HSA-170666;R-HSA-380073;R-HSA-2395784;R-HSA-170671;R-HSA-379048;R-HSA-2429643;R-HSA-170674;R-HSA-170672;R-HSA-170676;R-HSA-170677;R-HSA-111930;R-HSA-170686;R-HSA-170685
R-HSA-983169	Class I MHC mediated antigen processing & presentation	1	465	0.0315875	0.714008	0.714008	17	48	0.00362839	9606	Homo sapiens	B2M		R-HSA-8863973;R-HSA-8951499;R-HSA-983146;R-HSA-1236954;R-HSA-983142;R-HSA-983427;R-HSA-983426;R-HSA-983138;R-HSA-983425;R-HSA-983424;R-HSA-983422;R-HSA-983421;R-HSA-1236964;R-HSA-983161;R-HSA-1236965;R-HSA-1236971;R-HSA-1236943
R-HSA-373076	Class A/1 (Rhodopsin-like receptors)	1	475	0.0322668	0.721728	0.721728	2	158	0.0119435	9606	Homo sapiens	AGT		R-HSA-9615348;R-HSA-374173
R-HSA-74160	Gene expression (Transcription)	4	1851	0.125739	0.739798	0.739798	48	996	0.0752891	9606	Homo sapiens	H2BC14;H2BS1;APOE		R-HSA-8936584;R-HSA-5334097;R-HSA-8869575;R-HSA-8937097;R-HSA-427527;R-HSA-5334160;R-HSA-5334099;R-HSA-8937037;R-HSA-5334164;R-HSA-433672;R-HSA-427528;R-HSA-427336;R-HSA-427337;R-HSA-8937113;R-HSA-8869590;R-HSA-8937050;R-HSA-8865491;R-HSA-8936989;R-HSA-8937118;R-HSA-5334151;R-HSA-5334152;R-HSA-8936979;R-HSA-8865498;R-HSA-8936599;R-HSA-212252;R-HSA-8936616;R-HSA-5578742;R-HSA-212263;R-HSA-8936621;…
R-HSA-112316	Neuronal System	1	501	0.034033	0.740863	0.740863	5	216	0.0163278	9606	Homo sapiens	HGFAC		R-HSA-170674;R-HSA-170666;R-HSA-392206;R-HSA-170686;R-HSA-170671
R-HSA-1280218	Adaptive Immune System	2	1003	0.068134	0.754293	0.754293	44	264	0.0199562	9606	Homo sapiens	IGLV3-21;B2M		R-HSA-9606162;R-HSA-199043;R-HSA-9606163;R-HSA-199169;R-HSA-8951499;R-HSA-199558;R-HSA-1236954;R-HSA-1112666;R-HSA-983427;R-HSA-199566;R-HSA-983426;R-HSA-983425;R-HSA-983424;R-HSA-8850326;R-HSA-983709;R-HSA-983707;R-HSA-9606151;R-HSA-199062;R-HSA-983703;R-HSA-5690702;R-HSA-199579;R-HSA-983700;R-HSA-5690701;R-HSA-199576;R-HSA-199583;R-HSA-9606159;R-HSA-1236943;R-HSA-983696;R-HSA-199587;R-HSA-56907…
R-HSA-5663202	Diseases of signal transduction by growth factor receptors and second messengers	1	529	0.0359351	0.760036	0.760036	24	448	0.033865	9606	Homo sapiens	FN1		R-HSA-6802919;R-HSA-9656211;R-HSA-6802918;R-HSA-9656209;R-HSA-9656215;R-HSA-6802914;R-HSA-6803234;R-HSA-9656214;R-HSA-6803233;R-HSA-6802912;R-HSA-6802926;R-HSA-6802925;R-HSA-6802922;R-HSA-6802921;R-HSA-6802935;R-HSA-6802934;R-HSA-6802933;R-HSA-6802932;R-HSA-6802911;R-HSA-6802943;R-HSA-6802910;R-HSA-6803230;R-HSA-6802942;R-HSA-6803227
R-HSA-372790	Signaling by GPCR	3	1497	0.101691	0.772439	0.772439	28	445	0.0336382	9606	Homo sapiens	APOE;HGFAC;AGT		R-HSA-749448;R-HSA-392129;R-HSA-392064;R-HSA-749454;R-HSA-749452;R-HSA-2404131;R-HSA-2404140;R-HSA-392206;R-HSA-2423785;R-HSA-374173;R-HSA-2424254;R-HSA-749456;R-HSA-2395768;R-HSA-163617;R-HSA-9615348;R-HSA-170666;R-HSA-380073;R-HSA-2395784;R-HSA-170671;R-HSA-379048;R-HSA-2429643;R-HSA-170674;R-HSA-170672;R-HSA-170676;R-HSA-170677;R-HSA-111930;R-HSA-170686;R-HSA-170685
R-HSA-418555	G alpha (s) signalling events	1	602	0.040894	0.803755	0.803755	2	19	0.00143624	9606	Homo sapiens	HGFAC		R-HSA-163617;R-HSA-392129
R-HSA-500792	GPCR ligand binding	1	665	0.0451736	0.835164	0.835164	2	185	0.0139844	9606	Homo sapiens	AGT		R-HSA-9615348;R-HSA-374173
R-HSA-199991	Membrane Trafficking	1	666	0.0452415	0.83562	0.83562	16	219	0.0165545	9606	Homo sapiens	TF		R-HSA-8868071;R-HSA-8868230;R-HSA-8866277;R-HSA-8867756;R-HSA-8868236;R-HSA-8868651;R-HSA-8867754;R-HSA-8868072;R-HSA-8868648;R-HSA-8868661;R-HSA-8868660;R-HSA-8868659;R-HSA-8868658;R-HSA-8869438;R-HSA-8871194;R-HSA-8871193
R-HSA-1266738	Developmental Biology	2	1263	0.0857958	0.859046	0.859046	32	556	0.0420289	9606	Homo sapiens	H2BC14;H2BS1		R-HSA-5617877;R-HSA-5617492;R-HSA-5617431;R-HSA-5621010;R-HSA-5617874;R-HSA-6810159;R-HSA-6810158;R-HSA-5617887;R-HSA-5617862;R-HSA-6810161;R-HSA-5617859;R-HSA-5617484;R-HSA-5617676;R-HSA-5693644;R-HSA-5617486;R-HSA-5617672;R-HSA-5617483;R-HSA-5617867;R-HSA-5621002;R-HSA-5617866;R-HSA-5617462;R-HSA-8865505;R-HSA-5617650;R-HSA-5617661;R-HSA-5617471;R-HSA-5617445;R-HSA-5617452;R-HSA-5617454;R-HSA-6…
R-HSA-8953854	Metabolism of RNA	1	782	0.0531214	0.881019	0.881019	1	187	0.0141356	9606	Homo sapiens	ENPP2		R-HSA-450595
R-HSA-556833	Metabolism of lipids	2	1451	0.0985667	0.908005	0.908005	1	947	0.0715852	9606	Homo sapiens	AGT		R-HSA-1989774
R-HSA-1430728	Metabolism	5	3658	0.248489	0.979572	0.979572	11	2247	0.169854	9606	Homo sapiens	ENPP2;APOE;AGT;HGFAC		R-HSA-1989774;R-HSA-8938314;R-HSA-163617;R-HSA-2404131;R-HSA-2404140;R-HSA-2424254;R-HSA-164377;R-HSA-2395768;R-HSA-2395784;R-HSA-2423785;R-HSA-2429643

## Sheet: LOPE Pathways
	Title: Reactome pathway analysis of differentially expressed proteins in LOPE vs healthy pregnancy
Pathway identifier	Pathway name	#Entities found	#Entities total	Entities ratio	Entities pValue	Entities FDR	#Reactions found	#Reactions total	Reactions ratio	Species identifier	Species name	Submitted entities found	Mapped entities	Found reaction identifiers
R-HSA-166658	Complement cascade	5	156	0.0105971	4.80113e-06	0.000633749	16	71	0.005367	9606	Homo sapiens	CFD;IGLV3-21;C1R;MASP2;CPN2		R-HSA-166753;R-HSA-166721;R-HSA-166726;R-HSA-2855054;R-HSA-8852481;R-HSA-166792;R-HSA-8852266;R-HSA-8852809;R-HSA-2855077;R-HSA-183122;R-HSA-9021306;R-HSA-173745;R-HSA-173626;R-HSA-8852509;R-HSA-173631;R-HSA-2855125
R-HSA-8957275	Post-translational protein phosphorylation	4	109	0.00740439	2.83691e-05	0.00169185	1	1	7.55915e-05	9606	Homo sapiens	ITIH2;IGFBP4;FN1;APOE		R-HSA-8952289
R-HSA-166663	Initial triggering of complement	4	120	0.00815162	4.11781e-05	0.00169185	12	21	0.00158742	9606	Homo sapiens	CFD;IGLV3-21;C1R;MASP2		R-HSA-183122;R-HSA-166753;R-HSA-173745;R-HSA-166721;R-HSA-166726;R-HSA-2855054;R-HSA-173626;R-HSA-166792;R-HSA-8852509;R-HSA-173631;R-HSA-2855077;R-HSA-2855125
R-HSA-381426	Regulation of Insulin-like Growth Factor (IGF) transport and uptake by Insulin-like Growth Factor Binding Proteins (IGFBPs)	4	127	0.00862713	5.12682e-05	0.00169185	3	14	0.00105828	9606	Homo sapiens	ITIH2;IGFBP4;FN1;APOE		R-HSA-381543;R-HSA-8952289;R-HSA-381518
R-HSA-114608	Platelet degranulation	4	137	0.00930643	6.86734e-05	0.00178551	1	11	0.000831507	9606	Homo sapiens	CFD;VWF;FN1;HRG		R-HSA-481007
R-HSA-76005	Response to elevated platelet cytosolic Ca2+	4	144	0.00978194	8.31854e-05	0.00183008	1	14	0.00105828	9606	Homo sapiens	CFD;VWF;FN1;HRG		R-HSA-481007
R-HSA-2173782	Binding and Uptake of Ligands by Scavenger Receptors	4	167	0.0113443	0.000146754	0.00264157	10	33	0.00249452	9606	Homo sapiens	HPX;AMBP;IGLV3-21;APOE		R-HSA-2168897;R-HSA-2168881;R-HSA-2173778;R-HSA-2230983;R-HSA-2168884;R-HSA-2168887;R-HSA-2168886;R-HSA-2507854;R-HSA-2168888;R-HSA-2203516
R-HSA-8963888	Chylomicron assembly	2	14	0.000951022	0.00024617	0.00393873	1	5	0.000377958	9606	Homo sapiens	APOC3;APOE		R-HSA-174660
R-HSA-8963901	Chylomicron remodeling	2	17	0.00115481	0.000361894	0.00506651	3	3	0.000226775	9606	Homo sapiens	APOC3;APOE		R-HSA-174690;R-HSA-174739;R-HSA-174757
R-HSA-354194	GRB2:SOS provides linkage to MAPK signaling for Integrins	2	20	0.0013586	0.000499398	0.00573022	2	2	0.000151183	9606	Homo sapiens	VWF;FN1		R-HSA-354165;R-HSA-354087
R-HSA-372708	p130Cas linkage to MAPK signaling for integrins	2	22	0.00149446	0.000603071	0.00573022	3	3	0.000226775	9606	Homo sapiens	VWF;FN1		R-HSA-372693;R-HSA-372705;R-HSA-372697
R-HSA-2168880	Scavenging of heme from plasma	3	106	0.0072006	0.000674699	0.00573022	8	12	0.000907098	9606	Homo sapiens	HPX;AMBP;IGLV3-21		R-HSA-2168897;R-HSA-2168881;R-HSA-2230983;R-HSA-2168884;R-HSA-2168887;R-HSA-2168886;R-HSA-2168888;R-HSA-2203516
R-HSA-8964058	HDL remodeling	2	24	0.00163032	0.000716278	0.00573022	1	13	0.00098269	9606	Homo sapiens	APOC3;APOE		R-HSA-266303
R-HSA-166786	Creation of C4 and C2 activators	3	111	0.00754025	0.000770625	0.00609136	8	8	0.000604732	9606	Homo sapiens	IGLV3-21;C1R;MASP2		R-HSA-166721;R-HSA-166726;R-HSA-2855054;R-HSA-173626;R-HSA-8852509;R-HSA-173631;R-HSA-2855077;R-HSA-2855125
R-HSA-168249	Innate Immune System	8	1331	0.0904151	0.000870195	0.00609136	51	701	0.0529896	9606	Homo sapiens	CFD;AOC1;PGLYRP2;IGLV3-21;C1R;MASP2;CPN2		R-HSA-2029467;R-HSA-8852481;R-HSA-166792;R-HSA-6799981;R-HSA-2029458;R-HSA-2029459;R-HSA-2855077;R-HSA-6799977;R-HSA-2029457;R-HSA-2029455;R-HSA-2029452;R-HSA-2029453;R-HSA-2029451;R-HSA-2454192;R-HSA-2029449;R-HSA-8852509;R-HSA-2730888;R-HSA-2855054;R-HSA-2730882;R-HSA-8852266;R-HSA-2730884;R-HSA-2730886;R-HSA-173745;R-HSA-173626;R-HSA-2029476;R-HSA-173631;R-HSA-166721;R-HSA-166726;R-HSA-2730860…
R-HSA-8963898	Plasma lipoprotein assembly	2	30	0.00203791	0.00111253	0.00755129	1	19	0.00143624	9606	Homo sapiens	APOC3;APOE		R-HSA-174660
R-HSA-76002	Platelet activation, signaling and aggregation	4	296	0.0201073	0.00125855	0.00755129	22	115	0.00869302	9606	Homo sapiens	CFD;VWF;FN1;HRG		R-HSA-354149;R-HSA-429415;R-HSA-354087;R-HSA-372705;R-HSA-429441;R-HSA-481007;R-HSA-377644;R-HSA-354124;R-HSA-377641;R-HSA-443402;R-HSA-377640;R-HSA-377643;R-HSA-372693;R-HSA-354165;R-HSA-430096;R-HSA-354066;R-HSA-430076;R-HSA-372697;R-HSA-354073;R-HSA-443418;R-HSA-430073;R-HSA-429529
R-HSA-977606	Regulation of Complement cascade	3	139	0.00944229	0.00146872	0.00881232	4	42	0.00317484	9606	Homo sapiens	IGLV3-21;C1R;CPN2		R-HSA-9021306;R-HSA-8852481;R-HSA-8852266;R-HSA-8852809
R-HSA-354192	Integrin signaling	2	39	0.00264928	0.00186343	0.0111806	15	24	0.0018142	9606	Homo sapiens	VWF;FN1		R-HSA-354149;R-HSA-429415;R-HSA-354087;R-HSA-372705;R-HSA-429441;R-HSA-377644;R-HSA-354124;R-HSA-377641;R-HSA-377640;R-HSA-377643;R-HSA-372693;R-HSA-354165;R-HSA-354066;R-HSA-372697;R-HSA-354073
R-HSA-1251985	Nuclear signaling by ERBB4	2	47	0.00319272	0.00268491	0.0130811	2	34	0.00257011	9606	Homo sapiens	APOE		R-HSA-9612243;R-HSA-9612246
R-HSA-9656223	Signaling by RAF1 mutants	2	49	0.00332858	0.00291248	0.0130811	4	7	0.000529141	9606	Homo sapiens	VWF;FN1		R-HSA-9656211;R-HSA-9656209;R-HSA-9656215;R-HSA-9656214
R-HSA-9672393	Defective F8 binding to von Willebrand factor	1	2	0.00013586	0.00325556	0.0130811	1	1	7.55915e-05	9606	Homo sapiens	VWF		R-HSA-9665809
R-HSA-6802948	Signaling by high-kinase activity BRAF mutants	2	52	0.00353237	0.00327028	0.0130811	4	6	0.000453549	9606	Homo sapiens	VWF;FN1		R-HSA-6802912;R-HSA-6802911;R-HSA-6802910;R-HSA-6803227
R-HSA-8864260	Transcriptional regulation by the AP-2 (TFAP2) family of transcription factors	2	52	0.00353237	0.00327028	0.0130811	2	44	0.00332603	9606	Homo sapiens	APOE		R-HSA-8869575;R-HSA-8869590
R-HSA-76009	Platelet Aggregation (Plug Formation)	2	53	0.0036003	0.0033939	0.0135756	16	27	0.00204097	9606	Homo sapiens	VWF;FN1		R-HSA-354149;R-HSA-429415;R-HSA-354087;R-HSA-372705;R-HSA-429441;R-HSA-377644;R-HSA-354124;R-HSA-377641;R-HSA-377640;R-HSA-377643;R-HSA-372693;R-HSA-354165;R-HSA-354066;R-HSA-372697;R-HSA-354073;R-HSA-429529
R-HSA-6802946	Signaling by moderate kinase activity BRAF mutants	2	54	0.00366823	0.00351968	0.0140787	4	7	0.000529141	9606	Homo sapiens	VWF;FN1		R-HSA-6802919;R-HSA-6802914;R-HSA-6803230;R-HSA-6802921
R-HSA-9649948	Signaling downstream of RAS mutants	2	54	0.00366823	0.00351968	0.0140787	4	7	0.000529141	9606	Homo sapiens	VWF;FN1		R-HSA-6803233;R-HSA-6802926;R-HSA-6802925;R-HSA-6802922
R-HSA-6802949	Signaling by RAS mutants	2	54	0.00366823	0.00351968	0.0140787	4	9	0.000680324	9606	Homo sapiens	VWF;FN1		R-HSA-6803233;R-HSA-6802926;R-HSA-6802925;R-HSA-6802922
R-HSA-8963899	Plasma lipoprotein remodeling	2	54	0.00366823	0.00351968	0.0140787	4	30	0.00226775	9606	Homo sapiens	APOC3;APOE		R-HSA-174690;R-HSA-174739;R-HSA-174757;R-HSA-266303
R-HSA-6802955	Paradoxical activation of RAF signaling by kinase inactive BRAF	2	55	0.00373616	0.00364763	0.0145905	4	7	0.000529141	9606	Homo sapiens	VWF;FN1		R-HSA-6802918;R-HSA-6803234;R-HSA-6802943;R-HSA-6802942
R-HSA-5674135	MAP2K and MAPK activation	2	66	0.00448339	0.00519559	0.0155868	8	12	0.000907098	9606	Homo sapiens	VWF;FN1		R-HSA-9657603;R-HSA-5672980;R-HSA-5672978;R-HSA-9657606;R-HSA-5672972;R-HSA-5672973;R-HSA-9657608;R-HSA-9657599
R-HSA-9029569	NR1H3 & NR1H2 regulate gene expression linked to cholesterol transport and efflux	2	66	0.00448339	0.00519559	0.0155868	2	40	0.00302366	9606	Homo sapiens	APOE		R-HSA-9031512;R-HSA-9031522
R-HSA-6802952	Signaling by BRAF and RAF fusions	2	73	0.0049589	0.00631219	0.0189366	4	5	0.000377958	9606	Homo sapiens	VWF;FN1		R-HSA-6802935;R-HSA-6802934;R-HSA-6802933;R-HSA-6802932
R-HSA-9672391	Defective F8 cleavage by thrombin	1	4	0.000271721	0.00650096	0.0195029	1	1	7.55915e-05	9606	Homo sapiens	VWF		R-HSA-9666383
R-HSA-168256	Immune System	10	2713	0.184295	0.00704107	0.0197535	66	1593	0.120417	9606	Homo sapiens	CFD;AOC1;PGLYRP2;IGLV3-21;C1R;FN1;MASP2;CPN2		R-HSA-9606162;R-HSA-6785895;R-HSA-9606163;R-HSA-2029467;R-HSA-8852481;R-HSA-166792;R-HSA-6799981;R-HSA-2029458;R-HSA-2029459;R-HSA-2855077;R-HSA-6799977;R-HSA-2029457;R-HSA-2029455;R-HSA-983709;R-HSA-2029452;R-HSA-2029453;R-HSA-983707;R-HSA-9606151;R-HSA-2029451;R-HSA-2454192;R-HSA-2029449;R-HSA-983703;R-HSA-5690702;R-HSA-8852509;R-HSA-983700;R-HSA-5690701;R-HSA-9606159;R-HSA-983696;R-HSA-2730888…
R-HSA-975634	Retinoid metabolism and transport	2	79	0.00536648	0.00734864	0.0197535	7	28	0.00211656	9606	Homo sapiens	APOC3;APOE		R-HSA-2404131;R-HSA-2404140;R-HSA-2424254;R-HSA-2395768;R-HSA-2395784;R-HSA-2423785;R-HSA-2429643
R-HSA-1236394	Signaling by ERBB4	2	82	0.00557027	0.00789388	0.0197535	2	52	0.00393076	9606	Homo sapiens	APOE		R-HSA-9612243;R-HSA-9612246
R-HSA-9024446	NR1H2 and NR1H3-mediated signaling	2	85	0.00577406	0.00845689	0.0197535	2	60	0.00453549	9606	Homo sapiens	APOE		R-HSA-9031512;R-HSA-9031522
R-HSA-216083	Integrin cell surface interactions	2	87	0.00590992	0.00884202	0.0197535	4	55	0.00415753	9606	Homo sapiens	VWF;FN1		R-HSA-216050;R-HSA-265425;R-HSA-216072;R-HSA-349593
R-HSA-173736	Alternative complement activation	1	6	0.000407581	0.00973623	0.0197535	2	9	0.000680324	9606	Homo sapiens	CFD		R-HSA-183122;R-HSA-173745
R-HSA-109582	Hemostasis	5	831	0.05645	0.00987677	0.0197535	33	333	0.025172	9606	Homo sapiens	CFD;VWF;IGLV3-21;FN1;HRG		R-HSA-158722;R-HSA-158721;R-HSA-158982;R-HSA-429441;R-HSA-354124;R-HSA-443402;R-HSA-158925;R-HSA-372693;R-HSA-430096;R-HSA-354066;R-HSA-372697;R-HSA-354073;R-HSA-443418;R-HSA-158941;R-HSA-429529;R-HSA-202723;R-HSA-354149;R-HSA-429415;R-HSA-354087;R-HSA-372705;R-HSA-158118;R-HSA-481007;R-HSA-377644;R-HSA-377641;R-HSA-377640;R-HSA-377643;R-HSA-114671;R-HSA-114670;R-HSA-354165;R-HSA-430076;R-HSA-885…
R-HSA-6806667	Metabolism of fat-soluble vitamins	2	94	0.00638544	0.0102509	0.0205017	7	34	0.00257011	9606	Homo sapiens	APOC3;APOE		R-HSA-2404131;R-HSA-2404140;R-HSA-2424254;R-HSA-2395768;R-HSA-2395784;R-HSA-2423785;R-HSA-2429643
R-HSA-173623	Classical antibody-mediated complement activation	2	97	0.00658923	0.0108833	0.0217666	2	2	0.000151183	9606	Homo sapiens	IGLV3-21;C1R		R-HSA-173626;R-HSA-173631
R-HSA-174824	Plasma lipoprotein assembly, remodeling, and clearance	2	98	0.00665716	0.0110979	0.0221957	9	84	0.00634969	9606	Homo sapiens	APOC3;APOE		R-HSA-174706;R-HSA-174690;R-HSA-174739;R-HSA-174624;R-HSA-174657;R-HSA-174660;R-HSA-174757;R-HSA-174808;R-HSA-266303
R-HSA-1566977	Fibronectin matrix formation	1	7	0.000475511	0.0113501	0.0227002	3	3	0.000226775	9606	Homo sapiens	FN1		R-HSA-202723;R-HSA-2327746;R-HSA-2545196
R-HSA-6802957	Oncogenic MAPK signaling	2	101	0.00686095	0.0117528	0.0235056	24	46	0.00347721	9606	Homo sapiens	VWF;FN1		R-HSA-6802919;R-HSA-9656211;R-HSA-6802918;R-HSA-9656209;R-HSA-9656215;R-HSA-6802914;R-HSA-6803234;R-HSA-9656214;R-HSA-6803233;R-HSA-6802912;R-HSA-6802926;R-HSA-6802925;R-HSA-6802922;R-HSA-6802921;R-HSA-6802935;R-HSA-6802934;R-HSA-6802933;R-HSA-6802932;R-HSA-6802911;R-HSA-6802943;R-HSA-6802910;R-HSA-6803230;R-HSA-6802942;R-HSA-6803227
R-HSA-8964026	Chylomicron clearance	1	9	0.000611372	0.0145702	0.0291404	4	4	0.000302366	9606	Homo sapiens	APOE		R-HSA-174706;R-HSA-174624;R-HSA-174657;R-HSA-174808
R-HSA-9662001	Defective factor VIII causes hemophilia A	1	9	0.000611372	0.0145702	0.0291404	2	8	0.000604732	9606	Homo sapiens	VWF		R-HSA-9665809;R-HSA-9666383
R-HSA-2855086	Ficolins bind to repetitive carbohydrate structures on the target cell surface	1	12	0.000815162	0.0193816	0.0387632	3	3	0.000226775	9606	Homo sapiens	MASP2		R-HSA-2855054;R-HSA-2855077;R-HSA-2855125
R-HSA-430116	GP1b-IX-V activation signalling	1	12	0.000815162	0.0193816	0.0387632	5	7	0.000529141	9606	Homo sapiens	VWF		R-HSA-430096;R-HSA-430076;R-HSA-443418;R-HSA-443402;R-HSA-430073
R-HSA-75205	Dissolution of Fibrin Clot	1	14	0.000951022	0.0225766	0.0451533	5	19	0.00143624	9606	Homo sapiens	HRG		R-HSA-158722;R-HSA-158721;R-HSA-158982;R-HSA-158941;R-HSA-158925
R-HSA-9006931	Signaling by Nuclear Receptors	3	385	0.0261531	0.0240222	0.0480444	3	191	0.014438	9606	Homo sapiens	PDHX;APOE		R-HSA-9031512;R-HSA-203946;R-HSA-9031522
R-HSA-166662	Lectin pathway of complement activation	1	15	0.00101895	0.0241704	0.0483409	6	6	0.000453549	9606	Homo sapiens	MASP2		R-HSA-166721;R-HSA-166726;R-HSA-2855054;R-HSA-8852509;R-HSA-2855077;R-HSA-2855125
R-HSA-75892	Platelet Adhesion to exposed collagen	1	16	0.00108688	0.0257617	0.0493348	2	6	0.000453549	9606	Homo sapiens	VWF		R-HSA-114671;R-HSA-114670
R-HSA-1475029	Reversible hydration of carbon dioxide	1	17	0.00115481	0.0273505	0.0493348	2	8	0.000604732	9606	Homo sapiens	PDHX		R-HSA-1475028;R-HSA-1475032
R-HSA-2187338	Visual phototransduction	2	169	0.0114802	0.030772	0.0493348	7	92	0.00695442	9606	Homo sapiens	APOC3;APOE		R-HSA-2404131;R-HSA-2404140;R-HSA-2424254;R-HSA-2395768;R-HSA-2395784;R-HSA-2423785;R-HSA-2429643
R-HSA-9671793	Diseases of hemostasis	1	21	0.00142653	0.033681	0.0493348	2	18	0.00136065	9606	Homo sapiens	VWF		R-HSA-9665809;R-HSA-9666383
R-HSA-9651496	Defects of contact activation system (CAS) and kallikrein/kinin system (KKS)	1	21	0.00142653	0.033681	0.0493348	2	18	0.00136065	9606	Homo sapiens	VWF		R-HSA-9665809;R-HSA-9666383
R-HSA-6798695	Neutrophil degranulation	3	480	0.0326065	0.0420988	0.0493348	4	10	0.000755915	9606	Homo sapiens	CFD;AOC1;C1R		R-HSA-6800434;R-HSA-6798749;R-HSA-6798748;R-HSA-6798745
R-HSA-5653656	Vesicle-mediated transport	4	825	0.0560424	0.0426621	0.0493348	10	252	0.0190491	9606	Homo sapiens	HPX;AMBP;IGLV3-21;APOE		R-HSA-2168897;R-HSA-2168881;R-HSA-2173778;R-HSA-2230983;R-HSA-2168884;R-HSA-2168887;R-HSA-2168886;R-HSA-2507854;R-HSA-2168888;R-HSA-2203516
R-HSA-3000170	Syndecan interactions	1	29	0.00196997	0.0462236	0.0493348	1	15	0.00113387	9606	Homo sapiens	FN1		R-HSA-2731141
R-HSA-6785807	Interleukin-4 and Interleukin-13 signaling	2	216	0.0146729	0.048002	0.0493348	1	47	0.0035528	9606	Homo sapiens	FN1		R-HSA-6785895
R-HSA-204174	Regulation of pyruvate dehydrogenase (PDH) complex	1	31	0.00210584	0.0493348	0.0493348	2	4	0.000302366	9606	Homo sapiens	PDHX		R-HSA-203946;R-HSA-204169
R-HSA-8874081	MET activates PTK2 signaling	1	32	0.00217377	0.0508868	0.0508868	1	5	0.000377958	9606	Homo sapiens	FN1		R-HSA-8874079
R-HSA-140837	Intrinsic Pathway of Fibrin Clot Formation	1	33	0.0022417	0.0524363	0.0524363	2	24	0.0018142	9606	Homo sapiens	VWF		R-HSA-158118;R-HSA-158137
R-HSA-2129379	Molecules associated with elastic fibres	1	38	0.00258135	0.0601476	0.0601476	1	10	0.000755915	9606	Homo sapiens	FN1		R-HSA-2537665
R-HSA-202733	Cell surface interactions at the vascular wall	2	258	0.017526	0.0657296	0.0657296	2	65	0.00491345	9606	Homo sapiens	IGLV3-21;FN1		R-HSA-202723;R-HSA-8858428
R-HSA-8964043	Plasma lipoprotein clearance	1	42	0.00285307	0.0662733	0.0662733	4	35	0.0026457	9606	Homo sapiens	APOE		R-HSA-174706;R-HSA-174624;R-HSA-174657;R-HSA-174808
R-HSA-8875878	MET promotes cell motility	1	45	0.00305686	0.0708424	0.0708424	1	12	0.000907098	9606	Homo sapiens	FN1		R-HSA-8874079
R-HSA-1566948	Elastic fibre formation	1	46	0.00312479	0.0723607	0.0723607	1	17	0.00128506	9606	Homo sapiens	FN1		R-HSA-2537665
R-HSA-3000480	Scavenging by Class A Receptors	1	48	0.00326065	0.0753901	0.0753901	2	10	0.000755915	9606	Homo sapiens	APOE		R-HSA-2173778;R-HSA-2507854
R-HSA-9006934	Signaling by Receptor Tyrosine Kinases	3	629	0.0427281	0.0809587	0.0809587	3	704	0.0532164	9606	Homo sapiens	FN1;APOE		R-HSA-9612243;R-HSA-9612246;R-HSA-8874079
R-HSA-70268	Pyruvate metabolism	1	57	0.00387202	0.0889057	0.0889057	3	15	0.00113387	9606	Homo sapiens	PDHX		R-HSA-71397;R-HSA-203946;R-HSA-204169
R-HSA-3000171	Non-integrin membrane-ECM interactions	1	61	0.00414374	0.0948516	0.0948516	2	22	0.00166301	9606	Homo sapiens	FN1		R-HSA-2396337;R-HSA-2731141
R-HSA-140877	Formation of Fibrin Clot (Clotting Cascade)	1	61	0.00414374	0.0948516	0.0948516	2	61	0.00461108	9606	Homo sapiens	VWF		R-HSA-158118;R-HSA-158137
R-HSA-1474244	Extracellular matrix organization	2	330	0.022417	0.100262	0.100262	17	319	0.0241137	9606	Homo sapiens	VWF;FN1		R-HSA-202723;R-HSA-2327746;R-HSA-3788061;R-HSA-2537665;R-HSA-2545196;R-HSA-216072;R-HSA-2731141;R-HSA-3785684;R-HSA-216050;R-HSA-1566981;R-HSA-2396337;R-HSA-265425;R-HSA-2327733;R-HSA-2533950;R-HSA-2681681;R-HSA-349593;R-HSA-2533944
R-HSA-5673001	RAF/MAP kinase cascade	2	345	0.0234359	0.108003	0.108003	8	75	0.00566936	9606	Homo sapiens	VWF;FN1		R-HSA-9657603;R-HSA-5672980;R-HSA-5672978;R-HSA-9657606;R-HSA-5672972;R-HSA-5672973;R-HSA-9657608;R-HSA-9657599
R-HSA-5690714	CD22 mediated BCR regulation	1	72	0.00489097	0.111012	0.111012	3	4	0.000302366	9606	Homo sapiens	IGLV3-21		R-HSA-5690740;R-HSA-5690702;R-HSA-5690701
R-HSA-5362517	Signaling by Retinoic Acid	1	72	0.00489097	0.111012	0.111012	1	21	0.00158742	9606	Homo sapiens	PDHX		R-HSA-203946
R-HSA-389661	Glyoxylate metabolism and glycine degradation	1	72	0.00489097	0.111012	0.111012	1	23	0.0017386	9606	Homo sapiens	PDHX		R-HSA-6792572
R-HSA-5684996	MAPK1/MAPK3 signaling	2	352	0.0239114	0.111672	0.111672	8	82	0.0061985	9606	Homo sapiens	VWF;FN1		R-HSA-9657603;R-HSA-5672980;R-HSA-5672978;R-HSA-9657606;R-HSA-5672972;R-HSA-5672973;R-HSA-9657608;R-HSA-9657599
R-HSA-3000178	ECM proteoglycans	1	79	0.00536648	0.121151	0.121151	1	23	0.0017386	9606	Homo sapiens	FN1		R-HSA-2681681
R-HSA-196854	Metabolism of vitamins and cofactors	2	383	0.0260173	0.128307	0.128307	7	206	0.0155718	9606	Homo sapiens	APOC3;APOE		R-HSA-2404131;R-HSA-2404140;R-HSA-2424254;R-HSA-2395768;R-HSA-2395784;R-HSA-2423785;R-HSA-2429643
R-HSA-6806834	Signaling by MET	1	88	0.00597785	0.134025	0.134025	1	49	0.00370398	9606	Homo sapiens	FN1		R-HSA-8874079
R-HSA-5683057	MAPK family signaling cascades	2	403	0.0273759	0.139345	0.139345	8	122	0.00922216	9606	Homo sapiens	VWF;FN1		R-HSA-9657603;R-HSA-5672980;R-HSA-5672978;R-HSA-9657606;R-HSA-5672972;R-HSA-5672973;R-HSA-9657608;R-HSA-9657599
R-HSA-71406	Pyruvate metabolism and Citric Acid (TCA) cycle	1	98	0.00665716	0.148117	0.148117	3	36	0.00272129	9606	Homo sapiens	PDHX		R-HSA-71397;R-HSA-203946;R-HSA-204169
R-HSA-2029481	FCGR activation	1	103	0.00699681	0.15508	0.15508	6	6	0.000453549	9606	Homo sapiens	IGLV3-21		R-HSA-2029455;R-HSA-2029452;R-HSA-2029449;R-HSA-1861621;R-HSA-2029459;R-HSA-2029457
R-HSA-983695	Antigen activates B Cell Receptor (BCR) leading to generation of second messengers	1	103	0.00699681	0.15508	0.15508	10	25	0.00188979	9606	Homo sapiens	IGLV3-21		R-HSA-9606162;R-HSA-9606163;R-HSA-983709;R-HSA-983707;R-HSA-9606151;R-HSA-983703;R-HSA-1112666;R-HSA-983700;R-HSA-9606159;R-HSA-983696
R-HSA-2730905	Role of LAT2/NTAL/LAB on calcium mobilization	1	107	0.00726853	0.160612	0.160612	2	7	0.000529141	9606	Homo sapiens	IGLV3-21		R-HSA-2730860;R-HSA-2730884
R-HSA-6803157	Antimicrobial peptides	1	123	0.00835541	0.182392	0.182392	2	58	0.00438431	9606	Homo sapiens	PGLYRP2		R-HSA-6799981;R-HSA-6799977
R-HSA-2871796	FCERI mediated MAPK activation	1	124	0.00842334	0.183735	0.183735	2	20	0.00151183	9606	Homo sapiens	IGLV3-21		R-HSA-2730851;R-HSA-2730886
R-HSA-2029485	Role of phospholipids in phagocytosis	1	129	0.00876299	0.190419	0.190419	5	12	0.000907098	9606	Homo sapiens	IGLV3-21		R-HSA-2029272;R-HSA-2029273;R-HSA-2029270;R-HSA-2029271;R-HSA-2029268
R-HSA-2871809	FCERI mediated Ca+2 mobilization	1	129	0.00876299	0.190419	0.190419	2	11	0.000831507	9606	Homo sapiens	IGLV3-21		R-HSA-2730888;R-HSA-2730833
R-HSA-9664323	FCGR3A-mediated IL10 synthesis	1	141	0.00957815	0.206248	0.206248	9	20	0.00151183	9606	Homo sapiens	IGLV3-21		R-HSA-9664275;R-HSA-9664273;R-HSA-9664278;R-HSA-9664261;R-HSA-9664271;R-HSA-9664270;R-HSA-9664397;R-HSA-9664285;R-HSA-9664268
R-HSA-5663202	Diseases of signal transduction by growth factor receptors and second messengers	2	529	0.0359351	0.212835	0.212835	24	448	0.033865	9606	Homo sapiens	VWF;FN1		R-HSA-6802919;R-HSA-9656211;R-HSA-6802918;R-HSA-9656209;R-HSA-9656215;R-HSA-6802914;R-HSA-6803234;R-HSA-9656214;R-HSA-6803233;R-HSA-6802912;R-HSA-6802926;R-HSA-6802925;R-HSA-6802922;R-HSA-6802921;R-HSA-6802935;R-HSA-6802934;R-HSA-6802933;R-HSA-6802932;R-HSA-6802911;R-HSA-6802943;R-HSA-6802910;R-HSA-6803230;R-HSA-6802942;R-HSA-6803227
R-HSA-1474228	Degradation of the extracellular matrix	1	148	0.0100537	0.215343	0.215343	5	105	0.00793711	9606	Homo sapiens	FN1		R-HSA-1566981;R-HSA-3788061;R-HSA-2533950;R-HSA-3785684;R-HSA-2533944
R-HSA-9664417	Leishmania phagocytosis	1	157	0.010665	0.226891	0.226891	12	27	0.00204097	9606	Homo sapiens	IGLV3-21		R-HSA-9666435;R-HSA-9664275;R-HSA-9666433;R-HSA-9664273;R-HSA-9664406;R-HSA-9664261;R-HSA-9666426;R-HSA-9666458;R-HSA-9666425;R-HSA-9666430;R-HSA-9664397;R-HSA-9666428
R-HSA-9664422	FCGR3A-mediated phagocytosis	1	157	0.010665	0.226891	0.226891	12	27	0.00204097	9606	Homo sapiens	IGLV3-21		R-HSA-9666435;R-HSA-9664275;R-HSA-9666433;R-HSA-9664273;R-HSA-9664406;R-HSA-9664261;R-HSA-9666426;R-HSA-9666458;R-HSA-9666425;R-HSA-9666430;R-HSA-9664397;R-HSA-9666428
R-HSA-9664407	Parasite infection	1	157	0.010665	0.226891	0.226891	12	27	0.00204097	9606	Homo sapiens	IGLV3-21		R-HSA-9666435;R-HSA-9664275;R-HSA-9666433;R-HSA-9664273;R-HSA-9664406;R-HSA-9664261;R-HSA-9666426;R-HSA-9666458;R-HSA-9666425;R-HSA-9666430;R-HSA-9664397;R-HSA-9666428
R-HSA-2029482	Regulation of actin dynamics for phagocytic cup formation	1	158	0.010733	0.228164	0.228164	6	24	0.0018142	9606	Homo sapiens	IGLV3-21		R-HSA-2197697;R-HSA-2029453;R-HSA-2029467;R-HSA-2029451;R-HSA-2029476;R-HSA-2029458
R-HSA-418594	G alpha (i) signalling events	2	565	0.0383805	0.234636	0.234636	7	165	0.0124726	9606	Homo sapiens	APOC3;APOE		R-HSA-2404131;R-HSA-2404140;R-HSA-2424254;R-HSA-2395768;R-HSA-2395784;R-HSA-2423785;R-HSA-2429643
R-HSA-2871837	FCERI mediated NF-kB activation	1	175	0.0118878	0.2495	0.2495	1	19	0.00143624	9606	Homo sapiens	IGLV3-21		R-HSA-2730882
R-HSA-597592	Post-translational protein modification	4	1597	0.108484	0.259412	0.259412	1	526	0.0397611	9606	Homo sapiens	ITIH2;IGFBP4;FN1;APOE		R-HSA-8952289
R-HSA-983705	Signaling by the B Cell Receptor (BCR)	1	191	0.0129747	0.269064	0.269064	13	44	0.00332603	9606	Homo sapiens	IGLV3-21		R-HSA-9606162;R-HSA-9606163;R-HSA-5690740;R-HSA-1112666;R-HSA-983709;R-HSA-983707;R-HSA-9606151;R-HSA-983703;R-HSA-5690702;R-HSA-983700;R-HSA-5690701;R-HSA-9606159;R-HSA-983696
R-HSA-2029480	Fcgamma receptor (FCGR) dependent phagocytosis	1	193	0.0131105	0.271475	0.271475	17	42	0.00317484	9606	Homo sapiens	IGLV3-21		R-HSA-2197697;R-HSA-2029467;R-HSA-2029272;R-HSA-2029273;R-HSA-2029270;R-HSA-2029271;R-HSA-1861621;R-HSA-2029268;R-HSA-2029458;R-HSA-2029459;R-HSA-2029457;R-HSA-2029455;R-HSA-2029452;R-HSA-2029453;R-HSA-2029451;R-HSA-2029449;R-HSA-2029476
R-HSA-449147	Signaling by Interleukins	2	647	0.0439508	0.284797	0.284797	1	493	0.0372666	9606	Homo sapiens	FN1		R-HSA-6785895
R-HSA-1428517	The citric acid (TCA) cycle and respiratory electron transport	1	233	0.0158277	0.318122	0.318122	3	67	0.00506463	9606	Homo sapiens	PDHX		R-HSA-71397;R-HSA-203946;R-HSA-204169
R-HSA-2454202	Fc epsilon receptor (FCERI) signaling	1	235	0.0159636	0.320377	0.320377	12	63	0.00476226	9606	Homo sapiens	IGLV3-21		R-HSA-2730888;R-HSA-2730843;R-HSA-2730860;R-HSA-2454240;R-HSA-2454208;R-HSA-2454192;R-HSA-2730833;R-HSA-2730851;R-HSA-2454239;R-HSA-2730882;R-HSA-2730884;R-HSA-2730886
R-HSA-9664433	Leishmania parasite growth and survival	1	297	0.0201753	0.386857	0.386857	9	40	0.00302366	9606	Homo sapiens	IGLV3-21		R-HSA-9664275;R-HSA-9664273;R-HSA-9664278;R-HSA-9664261;R-HSA-9664271;R-HSA-9664270;R-HSA-9664397;R-HSA-9664285;R-HSA-9664268
R-HSA-9662851	Anti-inflammatory response favouring Leishmania parasite infection	1	297	0.0201753	0.386857	0.386857	9	40	0.00302366	9606	Homo sapiens	IGLV3-21		R-HSA-9664275;R-HSA-9664273;R-HSA-9664278;R-HSA-9664261;R-HSA-9664271;R-HSA-9664270;R-HSA-9664397;R-HSA-9664285;R-HSA-9664268
R-HSA-211945	Phase I - Functionalization of compounds	1	299	0.0203111	0.388894	0.388894	1	98	0.00740797	9606	Homo sapiens	AOC1		R-HSA-5696131
R-HSA-198933	Immunoregulatory interactions between a Lymphoid and a non-Lymphoid cell	1	317	0.0215339	0.406939	0.406939	1	44	0.00332603	9606	Homo sapiens	IGLV3-21		R-HSA-199161
R-HSA-382551	Transport of small molecules	2	967	0.0656885	0.473828	0.473828	9	441	0.0333359	9606	Homo sapiens	APOC3;APOE		R-HSA-174706;R-HSA-174690;R-HSA-174739;R-HSA-174624;R-HSA-174657;R-HSA-174660;R-HSA-174757;R-HSA-174808;R-HSA-266303
R-HSA-9658195	Leishmania infection	1	403	0.0273759	0.486334	0.486334	17	95	0.00718119	9606	Homo sapiens	IGLV3-21		R-HSA-9664275;R-HSA-9664273;R-HSA-9664278;R-HSA-9664406;R-HSA-9666426;R-HSA-9666458;R-HSA-9666425;R-HSA-9666430;R-HSA-9664285;R-HSA-9666428;R-HSA-9666435;R-HSA-9666433;R-HSA-9664261;R-HSA-9664271;R-HSA-9664270;R-HSA-9664397;R-HSA-9664268
R-HSA-162582	Signal Transduction	6	3423	0.232525	0.497843	0.497843	36	2408	0.182024	9606	Homo sapiens	PDHX;VWF;FN1;APOC3;APOE		R-HSA-9612243;R-HSA-5672980;R-HSA-5672978;R-HSA-9612246;R-HSA-429441;R-HSA-2404131;R-HSA-2404140;R-HSA-354124;R-HSA-2423785;R-HSA-9657603;R-HSA-372693;R-HSA-9031512;R-HSA-9657606;R-HSA-354066;R-HSA-8874079;R-HSA-5672972;R-HSA-2424254;R-HSA-5672973;R-HSA-9657608;R-HSA-372697;R-HSA-354073;R-HSA-2395768;R-HSA-354149;R-HSA-429415;R-HSA-354087;R-HSA-372705;R-HSA-377644;R-HSA-203946;R-HSA-9031522;R-HSA…
R-HSA-1280215	Cytokine Signaling in Immune system	2	1108	0.0752666	0.548432	0.548432	1	687	0.0519314	9606	Homo sapiens	FN1		R-HSA-6785895
R-HSA-392499	Metabolism of proteins	4	2363	0.160519	0.552371	0.552371	3	892	0.0674276	9606	Homo sapiens	ITIH2;IGFBP4;FN1;APOE		R-HSA-381543;R-HSA-8952289;R-HSA-381518
R-HSA-211859	Biological oxidations	1	547	0.0371578	0.596984	0.596984	1	188	0.0142112	9606	Homo sapiens	AOC1		R-HSA-5696131
R-HSA-388396	GPCR downstream signalling	2	1355	0.0920454	0.661765	0.661765	7	260	0.0196538	9606	Homo sapiens	APOC3;APOE		R-HSA-2404131;R-HSA-2404140;R-HSA-2424254;R-HSA-2395768;R-HSA-2395784;R-HSA-2423785;R-HSA-2429643
R-HSA-71291	Metabolism of amino acids and derivatives	1	661	0.0449018	0.667989	0.667989	1	285	0.0215436	9606	Homo sapiens	PDHX		R-HSA-6792572
R-HSA-372790	Signaling by GPCR	2	1497	0.101691	0.716606	0.716606	7	445	0.0336382	9606	Homo sapiens	APOC3;APOE		R-HSA-2404131;R-HSA-2404140;R-HSA-2424254;R-HSA-2395768;R-HSA-2395784;R-HSA-2423785;R-HSA-2429643
R-HSA-212436	Generic Transcription Pathway	2	1554	0.105563	0.736564	0.736564	2	824	0.0622874	9606	Homo sapiens	APOE		R-HSA-8869575;R-HSA-8869590
R-HSA-1430728	Metabolism	5	3658	0.248489	0.748009	0.748009	14	2247	0.169854	9606	Homo sapiens	PDHX;AOC1;APOC3;APOE		R-HSA-1475028;R-HSA-71397;R-HSA-2404131;R-HSA-2404140;R-HSA-203946;R-HSA-204169;R-HSA-2395784;R-HSA-2423785;R-HSA-2429643;R-HSA-1475032;R-HSA-5696131;R-HSA-2424254;R-HSA-6792572;R-HSA-2395768
R-HSA-73857	RNA Polymerase II Transcription	2	1693	0.115006	0.780546	0.780546	2	885	0.0668985	9606	Homo sapiens	APOE		R-HSA-8869575;R-HSA-8869590
R-HSA-1643685	Disease	3	2538	0.172407	0.808424	0.808424	43	1589	0.120115	9606	Homo sapiens	VWF;IGLV3-21;FN1		R-HSA-9664275;R-HSA-6802919;R-HSA-9656211;R-HSA-6802918;R-HSA-9664273;R-HSA-9656209;R-HSA-9665809;R-HSA-9656215;R-HSA-9664278;R-HSA-9664406;R-HSA-6802914;R-HSA-6803234;R-HSA-9656214;R-HSA-6803233;R-HSA-6802912;R-HSA-9666458;R-HSA-6802926;R-HSA-6802925;R-HSA-6802922;R-HSA-9664285;R-HSA-6802921;R-HSA-9666435;R-HSA-6802935;R-HSA-6802934;R-HSA-9666433;R-HSA-6802933;R-HSA-6802932;R-HSA-9664261;R-HSA-6…
R-HSA-1280218	Adaptive Immune System	1	1003	0.068134	0.816142	0.816142	14	264	0.0199562	9606	Homo sapiens	IGLV3-21		R-HSA-9606162;R-HSA-9606163;R-HSA-5690740;R-HSA-1112666;R-HSA-983709;R-HSA-983707;R-HSA-9606151;R-HSA-983703;R-HSA-5690702;R-HSA-199161;R-HSA-983700;R-HSA-5690701;R-HSA-9606159;R-HSA-983696
R-HSA-74160	Gene expression (Transcription)	2	1851	0.125739	0.823022	0.823022	2	996	0.0752891	9606	Homo sapiens	APOE		R-HSA-8869575;R-HSA-8869590
R-HSA-5663205	Infectious disease	1	1468	0.0997215	0.919639	0.919639	17	751	0.0567692	9606	Homo sapiens	IGLV3-21		R-HSA-9664275;R-HSA-9664273;R-HSA-9664278;R-HSA-9664406;R-HSA-9666426;R-HSA-9666458;R-HSA-9666425;R-HSA-9666430;R-HSA-9664285;R-HSA-9666428;R-HSA-9666435;R-HSA-9666433;R-HSA-9664261;R-HSA-9664271;R-HSA-9664270;R-HSA-9664397;R-HSA-9664268
