# Supplementary material for: Maternal plasma proteome profiling of biomarkers and pathogenic mechanisms of early-onset and late-onset preeclampsia
Source: Sci Rep. 2022 Nov 9;12:19099. doi: 10.1038/s41598-022-20658-x (PMC9646706; doi:10.1038/s41598-022-20658-x)
Supplement: Supplementary file 5 — Supplementary Information 5. [file 41598_2022_20658_MOESM5_ESM.xlsx]

## Sheet: EOPE PPI
Title: Network analysis of protein-protein interactions in EOPE vs healthy pregnancies
Node 1	Node 2	Pearson r	STRING Score
Inter.alpha.trypsin.inhibitor.heavy.chain.H3	Histone.H2B.type.1.M	0.810778	NA
Inter.alpha.trypsin.inhibitor.heavy.chain.H3	Histone.H2B.type.F.S	0.810778	NA
Protein.AMBP	APOC4.APOC2.readthrough..NMD.candidate.	0.710225	NA
APOC4.APOC2.readthrough..NMD.candidate.	Protein.AMBP	0.710225	NA
APOC4.APOC2.readthrough..NMD.candidate.	Insulin.like.growth.factor.binding.protein.4	0.703566	NA
Insulin.like.growth.factor.binding.protein.4	APOC4.APOC2.readthrough..NMD.candidate.	0.703566	NA
Histone.H2B.type.1.M	Inter.alpha.trypsin.inhibitor.heavy.chain.H3	0.810778	NA
Histone.H2B.type.F.S	Inter.alpha.trypsin.inhibitor.heavy.chain.H3	0.810778	NA

## Sheet: LOPE PPI
Title: Network analysis of protein-protein interactions in LOPE vs healthy pregnancies
Node 1	Node 2	Pearson r	STRING Score
Complement.factor.D	Insulin.like.growth.factor.binding.protein.4	0.820115	NA
Complement.factor.D	APOC4.APOC2.readthrough..NMD.candidate.	0.770679	NA
Complement.factor.D	Complement.C1r.subcomponent	0.720002	NA
Complement.factor.D	von.Willebrand.factor	0.78236	0.915
Complement.factor.D	Mannan.binding.lectin.serine.protease.2	0.843686	NA
Complement.factor.D	N.acetylmuramoyl.L.alanine.amidase	0.820199	NA
Complement.factor.D	Inter.alpha.trypsin.inhibitor.heavy.chain.H2	0.828973	NA
Complement.factor.D	Protein.AMBP	0.853072	NA
Fibronectin	von.Willebrand.factor	0.784478	0.98
Insulin.like.growth.factor.binding.protein.4	Complement.factor.D	0.820115	NA
Insulin.like.growth.factor.binding.protein.4	APOC4.APOC2.readthrough..NMD.candidate.	0.79613	NA
Insulin.like.growth.factor.binding.protein.4	Complement.C1r.subcomponent	0.732267	NA
Insulin.like.growth.factor.binding.protein.4	Pyruvate.dehydrogenase.protein.X.component..mitochondrial	0.739512	NA
Insulin.like.growth.factor.binding.protein.4	N.acetylmuramoyl.L.alanine.amidase	0.777783	NA
Insulin.like.growth.factor.binding.protein.4	Protein.AMBP	0.742532	NA
APOC4.APOC2.readthrough..NMD.candidate.	Complement.factor.D	0.770679	NA
APOC4.APOC2.readthrough..NMD.candidate.	Insulin.like.growth.factor.binding.protein.4	0.79613	NA
APOC4.APOC2.readthrough..NMD.candidate.	Carboxypeptidase.N.subunit.2	0.70231	NA
APOC4.APOC2.readthrough..NMD.candidate.	Apolipoprotein.C.III	0.778304	0.944
APOC4.APOC2.readthrough..NMD.candidate.	N.acetylmuramoyl.L.alanine.amidase	0.701473	NA
APOC4.APOC2.readthrough..NMD.candidate.	Inter.alpha.trypsin.inhibitor.heavy.chain.H2	0.801459	NA
APOC4.APOC2.readthrough..NMD.candidate.	Protein.AMBP	0.738933	NA
Apolipoprotein.E	Apolipoprotein.C.III	0.881874	0.984
Carboxypeptidase.N.subunit.2	APOC4.APOC2.readthrough..NMD.candidate.	0.70231	NA
Carboxypeptidase.N.subunit.2	Complement.C1r.subcomponent	0.766505	NA
Carboxypeptidase.N.subunit.2	Mannan.binding.lectin.serine.protease.2	0.735873	NA
Carboxypeptidase.N.subunit.2	N.acetylmuramoyl.L.alanine.amidase	0.755932	NA
Carboxypeptidase.N.subunit.2	Inter.alpha.trypsin.inhibitor.heavy.chain.H2	0.73492	0.405
Carboxypeptidase.N.subunit.2	Protein.AMBP	0.771232	NA
Complement.C1r.subcomponent	Complement.factor.D	0.720002	NA
Complement.C1r.subcomponent	Insulin.like.growth.factor.binding.protein.4	0.732267	NA
Complement.C1r.subcomponent	Carboxypeptidase.N.subunit.2	0.766505	NA
Complement.C1r.subcomponent	N.acetylmuramoyl.L.alanine.amidase	0.779706	NA
Complement.C1r.subcomponent	Protein.AMBP	0.700991	NA
von.Willebrand.factor	Complement.factor.D	0.78236	0.915
von.Willebrand.factor	Fibronectin	0.784478	0.98
von.Willebrand.factor	N.acetylmuramoyl.L.alanine.amidase	0.715839	NA
von.Willebrand.factor	Inter.alpha.trypsin.inhibitor.heavy.chain.H2	0.700412	NA
von.Willebrand.factor	Protein.AMBP	0.764137	NA
Pyruvate.dehydrogenase.protein.X.component..mitochondrial	Insulin.like.growth.factor.binding.protein.4	0.739512	NA
Apolipoprotein.C.III	APOC4.APOC2.readthrough..NMD.candidate.	0.778304	0.944
Apolipoprotein.C.III	Apolipoprotein.E	0.881874	0.984
Mannan.binding.lectin.serine.protease.2	Complement.factor.D	0.843686	NA
Mannan.binding.lectin.serine.protease.2	Carboxypeptidase.N.subunit.2	0.735873	NA
Mannan.binding.lectin.serine.protease.2	Inter.alpha.trypsin.inhibitor.heavy.chain.H2	0.821881	NA
Mannan.binding.lectin.serine.protease.2	Protein.AMBP	0.826778	0.531
N.acetylmuramoyl.L.alanine.amidase	Complement.factor.D	0.820199	NA
N.acetylmuramoyl.L.alanine.amidase	Insulin.like.growth.factor.binding.protein.4	0.777783	NA
N.acetylmuramoyl.L.alanine.amidase	APOC4.APOC2.readthrough..NMD.candidate.	0.701473	NA
N.acetylmuramoyl.L.alanine.amidase	Carboxypeptidase.N.subunit.2	0.755932	NA
N.acetylmuramoyl.L.alanine.amidase	Complement.C1r.subcomponent	0.779706	NA
N.acetylmuramoyl.L.alanine.amidase	von.Willebrand.factor	0.715839	NA
N.acetylmuramoyl.L.alanine.amidase	Inter.alpha.trypsin.inhibitor.heavy.chain.H2	0.73189	0.484
N.acetylmuramoyl.L.alanine.amidase	Protein.AMBP	0.837999	NA
Inter.alpha.trypsin.inhibitor.heavy.chain.H2	Complement.factor.D	0.828973	NA
Inter.alpha.trypsin.inhibitor.heavy.chain.H2	APOC4.APOC2.readthrough..NMD.candidate.	0.801459	NA
Inter.alpha.trypsin.inhibitor.heavy.chain.H2	Carboxypeptidase.N.subunit.2	0.73492	0.405
Inter.alpha.trypsin.inhibitor.heavy.chain.H2	von.Willebrand.factor	0.700412	NA
Inter.alpha.trypsin.inhibitor.heavy.chain.H2	Mannan.binding.lectin.serine.protease.2	0.821881	NA
Inter.alpha.trypsin.inhibitor.heavy.chain.H2	N.acetylmuramoyl.L.alanine.amidase	0.73189	0.484
Inter.alpha.trypsin.inhibitor.heavy.chain.H2	Protein.AMBP	0.834081	0.96
Protein.AMBP	Complement.factor.D	0.853072	NA
Protein.AMBP	Insulin.like.growth.factor.binding.protein.4	0.742532	NA
Protein.AMBP	APOC4.APOC2.readthrough..NMD.candidate.	0.738933	NA
Protein.AMBP	Carboxypeptidase.N.subunit.2	0.771232	NA
Protein.AMBP	Complement.C1r.subcomponent	0.700991	NA
Protein.AMBP	von.Willebrand.factor	0.764137	NA
Protein.AMBP	Mannan.binding.lectin.serine.protease.2	0.826778	0.531
Protein.AMBP	N.acetylmuramoyl.L.alanine.amidase	0.837999	NA
Protein.AMBP	Inter.alpha.trypsin.inhibitor.heavy.chain.H2	0.834081	0.96
