# Supplementary material for: Maternal plasma proteome profiling of biomarkers and pathogenic mechanisms of early-onset and late-onset preeclampsia
Source: Sci Rep. 2022 Nov 9;12:19099. doi: 10.1038/s41598-022-20658-x (PMC9646706; doi:10.1038/s41598-022-20658-x)
Supplement: Supplementary file 6 — Supplementary Information 6. [file 41598_2022_20658_MOESM6_ESM.csv]

Title: Differences in the protein abundance between early-onset preeclampsia and healthy controls	logFC	P.Value	adj.P.Val
TRFE	-0.322702009	8.98E-05	0.001526455
A0A075B7D0	-0.382177002	0.000432575	0.003676884
HRG	0.355720219	0.001666382	0.006637814
FINC	0.749237728	0.001816711	0.006637814
HEMO	-0.183247316	0.001952298	0.006637814
CPN2	0.182445042	0.002844664	0.008059881
ITIH3	0.429546028	0.008967972	0.02177936
LV321	-1.107028865	0.011463233	0.023119577
ITIH4	0.294582741	0.012239776	0.023119577
ITIH2	0.186506154	0.055005122	0.093508707
VWF	-0.169388361	0.074719463	0.10881
APOE	0.259713174	0.076807059	0.10881
MASP2	0.145668764	0.105797592	0.138350697
APOC4	0.15468547	0.176590773	0.214431653
C1R	0.168107386	0.197948528	0.224341666
HGFA	-0.067152376	0.477531837	0.507377577
APOC3	-0.001760559	0.98670542	0.98670542
