# Supplementary material for: Maternal plasma proteome profiling of biomarkers and pathogenic mechanisms of early-onset and late-onset preeclampsia
Source: Sci Rep. 2022 Nov 9;12:19099. doi: 10.1038/s41598-022-20658-x (PMC9646706; doi:10.1038/s41598-022-20658-x)
Supplement: Supplementary file 7 — Supplementary Information 7. [file 41598_2022_20658_MOESM7_ESM.csv]

Title: Differences in the protein abundance between late-onset preeclampsia and healthy controls	logFC	P.Value	adj.P.Val
APOC3	0.937780283	3.50E-12	5.94E-11
CPN2	0.317003488	1.10E-06	9.36E-06
LV321	-2.207995088	2.71E-06	1.22E-05
TRFE	-0.385595866	2.86E-06	1.22E-05
C1R	0.475339172	0.000529789	0.001801284
APOE	0.484743909	0.001001021	0.002836227
ITIH4	0.349781944	0.002548155	0.005534452
ITIH2	0.290554799	0.002888178	0.005534452
HRG	-0.315575546	0.002930004	0.005534452
ITIH3	0.434991009	0.004757538	0.008087814
HEMO	-0.134143098	0.011768281	0.01681248
APOC4	0.285337364	0.011867633	0.01681248
A0A075B7D0	-0.24114122	0.015340863	0.020061129
FINC	0.353236141	0.108873236	0.132203215
VWF	-0.115670558	0.212548012	0.240887747
HGFA	-0.089167187	0.33412085	0.355003403
MASP2	-0.037293931	0.665323671	0.665323671
