# Supplementary material for: Maternal plasma proteome profiling of biomarkers and pathogenic mechanisms of early-onset and late-onset preeclampsia
Source: Sci Rep. 2022 Nov 9;12:19099. doi: 10.1038/s41598-022-20658-x (PMC9646706; doi:10.1038/s41598-022-20658-x)
Supplement: Supplementary file 8 — Supplementary Information 8. [file 41598_2022_20658_MOESM8_ESM.csv]

Title: Differences in the protein abundance between early-onset preeclampsia and late-onset preeclampsia	logFC	P.Value	adj.P.Val
APOC3	-0.939540843	8.66E-11	1.47E-09
HRG	0.671295765	2.66E-07	2.26E-06
LV321	1.100966222	0.015280185	0.086587718
C1R	-0.307231787	0.028786952	0.103209243
CPN2	-0.134558446	0.03035566	0.103209243
MASP2	0.182962695	0.054867593	0.155458181
FINC	0.396001587	0.091960643	0.223332991
APOE	-0.225030735	0.126527121	0.268870132
A0A075B7D0	-0.141035782	0.175901723	0.332258811
APOC4	-0.130651893	0.273349308	0.461441988
ITIH2	-0.104048645	0.29858011	0.461441988
HEMO	-0.049104218	0.395920752	0.552271877
TRFE	0.062893857	0.422325553	0.552271877
VWF	-0.053717803	0.583338236	0.708339287
ITIH4	-0.055199203	0.644958806	0.730953313
HGFA	0.02201481	0.823470063	0.874936942
ITIH3	-0.005444981	0.97339644	0.97339644
